# Supplementary material for: 3-(12-Bromo­dodec­yl)-1,5-dimethyl-1H-1,5-benzodiazepine-2,4(3H,5H)-dione
Source: Acta Crystallogr Sect E Struct Rep Online. 2010 Oct 13;66(Pt 11):o2805. doi: 10.1107/S1600536810040134 (PMC3009360; doi:10.1107/S1600536810040134)
Supplement: Supplementary file 1 [file e-66-o2805-sup1.cif]

##############################################################################
###                                                                        ###
###        Electronic paper (Acta Crystallographica Section E)             ###
###                                                                        ###
##############################################################################
#                                                                            #
# This CIF contains the data in a paper accepted for publication in Acta     #
# Crystallographica Section E. It conforms to the requirements of Notes      #
# for Authors for Section E, and has been peer reviewed under the auspices   #
# of the IUCr Commission on Journals.                                        #
#                                                                            #
# Full details of the Crystallographic Information File format               #
# are given in the paper "The Crystallographic Information File (CIF):       #
# a New Standard Archive File for Crystallography" by S. R. Hall, F. H.      #
# Allen and I. D. Brown [Acta Cryst. (1991), A47, 655-685].                  #
#                                                                            #
# The current version of the core CIF dictionary is obtainable from          #
# ftp://ftp.iucr.org/pub/cif_core.dic. The current version number is 2.4.    #
#                                                                            #
# Software is freely available for graphical display of the structure(s) in  #
# this CIF.  For information consult the CIF home page http://www.iucr.org/  #
# cif/home.html                                                              #
#                                                                            #
# This file may be used for bona fide research purposes within the           #
# scientific community so long as proper attribution is given to the journal # 
# article from which it was obtained.                                        #
#                                                                            #
##############################################################################
                                             
data_global
_audit_creation_method     SHELXL-97
_journal_date_recd_electronic     2010-10-06
_journal_date_accepted     2010-10-07
_journal_name_full     'Acta Crystallographica, Section E'
_journal_year     2010
_journal_volume     66
_journal_issue     11
_journal_page_first     o2805
_journal_page_last     o2805
_journal_paper_category     QO
_journal_coeditor_code     XU5050
_publ_contact_author
;
     Dr. Seik Weng Ng
     Department of Chemistry
     University of Malaya
     50603 Kuala Lumpur
     Malaysia
;
_publ_contact_author_email     seikweng@um.edu.my
_publ_contact_author_fax     '03 7967 4193'
_publ_contact_author_phone     '03 7967 6778'
_publ_section_title
;\
3-(12-Bromododecyl)-1,5-dimethyl-1<i>H</i>-1,5-benzodiazepine-2,4(3<i>H</i>,\
5<i>H</i>)-dione
;
loop_
    _publ_author_name
    _publ_author_address
    'Dardouri, Rchida'
;
Laboratoire de Chimie Organique H\'et\'erocyclique
P\^ole de Comp\'etences Pharmacochimie
Universit\'e Mohammed V-Agdal
BP 1014 Avenue Ibn Batout
Rabat
Morocco
;
    'Ouazzani Chahdi, Fouad'
;
Laboratoire de Chimie Organique H\'et\'erocyclique
P\^ole de Comp\'etences Pharmacochimie
Universit\'e Mohammed V-Agdal
BP 1014 Avenue Ibn Batout
Rabat
Morocco
;
    'Saffon, Natalie'
;
Service Commun Rayons-X FR2599
Universit\'e Paul Sabatier, B\^atiment 2R1
118 route de Narbonne
Toulouse
France
;
    'Essassi, El Mokhtar'
;
Laboratoire de Chimie Organique H\'et\'erocyclique
P\^ole de Comp\'etences Pharmacochimie
Universit\'e Mohammed V-Agdal
BP 1014 Avenue Ibn Batout
Rabat
Morocco
;
    'Ng, Seik Weng'
;
Department of Chemistry
University of Malaya
50603 Kuala Lumpur
Malaysia
;
_publ_section_synopsis     .
data_I
_audit_creation_method     SHELXL-97
_chemical_name_systematic
;
3-(12-Bromododecyl)-1,5-dimethyl-1<i>H</i>-1,5-benzodiazepine-
2,4(3<i>H</i>,5<i>H</i>)-dione
;
_chemical_name_common     ?
_chemical_formula_moiety     'C23 H35 Br N2 O2'
_chemical_formula_sum     'C23 H35 Br N2 O2'
_chemical_formula_iupac     'C23 H35 Br N2 O2'
_chemical_formula_weight     451.44
_chemical_melting_point     ?
_symmetry_cell_setting     monoclinic
_symmetry_space_group_name_H-M     'P 21/n'
_symmetry_space_group_name_Hall     '-P 2yn'
loop_
    _symmetry_equiv_pos_as_xyz
    'x, y, z'
    '-x+1/2, y+1/2, -z+1/2'
    '-x, -y, -z'
    'x-1/2, -y-1/2, z-1/2'
_cell_length_a     7.59710(10)
_cell_length_b     10.5032(2)
_cell_length_c     28.7129(5)
_cell_angle_alpha     90.00
_cell_angle_beta     95.2130(10)
_cell_angle_gamma     90.00
_cell_volume     2281.64(7)
_cell_formula_units_Z     4
_cell_measurement_reflns_used     5655
_cell_measurement_theta_min     2.4
_cell_measurement_theta_max     25.4
_cell_measurement_temperature     293(2)
_exptl_crystal_description     Prism
_exptl_crystal_colour     Colorless
_exptl_crystal_size_max     0.30
_exptl_crystal_size_mid     0.20
_exptl_crystal_size_min     0.10
_exptl_crystal_density_diffrn     1.314
_exptl_crystal_density_meas     ?
_exptl_crystal_density_method     'not measured'
_exptl_crystal_F_000     952
_exptl_absorpt_coefficient_mu     1.822
_exptl_absorpt_correction_type     multi-scan
_exptl_absorpt_process_details     '(SADABS; Sheldrick, 1996)'
_exptl_absorpt_correction_T_min     0.6110
_exptl_absorpt_correction_T_max     0.8388
_diffrn_ambient_temperature     293(2)
_diffrn_radiation_type     MoK\a
_diffrn_radiation_wavelength     0.71073
_diffrn_radiation_source     'fine-focus sealed tube'
_diffrn_radiation_monochromator     graphite
_diffrn_measurement_device_type     'Bruker X8 APEXII'
_diffrn_measurement_method     '\f and \w scans'
_diffrn_detector_area_resol_mean     ?
_diffrn_reflns_number     24581
_diffrn_reflns_av_R_equivalents     0.0367
_diffrn_reflns_av_sigmaI/netI     0.0438
_diffrn_reflns_theta_min     2.72
_diffrn_reflns_theta_max     29.99
_diffrn_reflns_theta_full     29.99
_diffrn_measured_fraction_theta_max     0.997
_diffrn_measured_fraction_theta_full     0.997
_diffrn_reflns_limit_h_min     -10
_diffrn_reflns_limit_h_max     10
_diffrn_reflns_limit_k_min     -14
_diffrn_reflns_limit_k_max     12
_diffrn_reflns_limit_l_min     -40
_diffrn_reflns_limit_l_max     40
_diffrn_standards_number     0
_diffrn_standards_interval_count     0
_diffrn_standards_interval_time     0
_diffrn_standards_decay_%     0
_reflns_number_total     6634
_reflns_number_gt     4370
_reflns_threshold_expression     I>2\s(I)
_refine_ls_structure_factor_coef     Fsqd
_refine_ls_matrix_type     full
_refine_ls_R_factor_all     0.0742
_refine_ls_R_factor_gt     0.0391
_refine_ls_wR_factor_gt     0.0861
_refine_ls_wR_factor_ref     0.0985
_refine_ls_goodness_of_fit_ref     0.991
_refine_ls_restrained_S_all     0.991
_refine_ls_number_reflns     6634
_refine_ls_number_parameters     255
_refine_ls_number_restraints     0
_refine_ls_hydrogen_treatment     constr
_refine_ls_weighting_scheme     calc
_refine_ls_weighting_details
                 'calc w=1/[\s^2^(Fo^2^)+(0.0518P)^2^] where P=(Fo^2^+2Fc^2^)/3'
_atom_sites_solution_hydrogens     geom
_atom_sites_solution_primary     direct
_atom_sites_solution_secondary     difmap
_refine_ls_shift/su_max     0.001
_refine_ls_shift/su_mean     0.001
_refine_diff_density_max     0.614
_refine_diff_density_min     -0.230
_refine_ls_extinction_method     none
_refine_ls_extinction_coef     ?
loop_
    _atom_type_symbol
    _atom_type_description
    _atom_type_scat_dispersion_real
    _atom_type_scat_dispersion_imag
    _atom_type_scat_source
    'C' 'C' 0.0033 0.0016
                         'International Tables Vol C Tables 4.2.6.8 and 6.1.1.4'
    'H' 'H' 0.0000 0.0000
                         'International Tables Vol C Tables 4.2.6.8 and 6.1.1.4'
    'N' 'N' 0.0061 0.0033
                         'International Tables Vol C Tables 4.2.6.8 and 6.1.1.4'
    'O' 'O' 0.0106 0.0060
                         'International Tables Vol C Tables 4.2.6.8 and 6.1.1.4'
    'Br' 'Br' -0.2901 2.4595
                         'International Tables Vol C Tables 4.2.6.8 and 6.1.1.4'
_computing_data_collection     'APEX2 (Bruker, 2008)'
_computing_cell_refinement     'SAINT (Bruker, 2008)'
_computing_data_reduction     'SAINT (Bruker, 2008)'
_computing_structure_solution     'SHELXS97 (Sheldrick, 2008)'
_computing_structure_refinement     'SHELXL97 (Sheldrick, 2008)'
_computing_molecular_graphics     'X-SEED (Barbour, 2001)'
_computing_publication_material     'publCIF (Westrip, 2010)'
loop_
    _atom_site_type_symbol
    _atom_site_label
    _atom_site_fract_x
    _atom_site_fract_y
    _atom_site_fract_z
    _atom_site_U_iso_or_equiv
    _atom_site_adp_type
    _atom_site_calc_flag
    _atom_site_refinement_flags
    _atom_site_occupancy
    _atom_site_disorder_assembly
    _atom_site_disorder_group
    Br Br1 1.65169(3) 1.558652(19) 0.586300(7) 0.04634(9) Uani d . 1 . .
    N N1 0.0090(2) 0.57047(12) 0.26467(5) 0.0294(3) Uani d . 1 . .
    N N2 -0.32138(19) 0.57806(12) 0.30691(5) 0.0291(3) Uani d . 1 . .
    O O1 0.08035(17) 0.77902(11) 0.26153(4) 0.0368(3) Uani d . 1 . .
    O O2 -0.35919(17) 0.78733(11) 0.32234(5) 0.0411(3) Uani d . 1 . .
    C C1 -0.0532(2) 0.46396(15) 0.28941(6) 0.0276(4) Uani d . 1 . .
    C C2 0.0475(2) 0.35221(16) 0.29190(7) 0.0350(4) Uani d . 1 . .
    H H2 0.1551 0.3497 0.2788 0.042 Uiso calc R 1 . .
    C C3 -0.0126(3) 0.24597(17) 0.31369(7) 0.0411(5) Uani d . 1 . .
    H H3 0.0549 0.1720 0.3154 0.049 Uiso calc R 1 . .
    C C4 -0.1723(3) 0.24865(17) 0.33297(7) 0.0407(5) Uani d . 1 . .
    H H4 -0.2131 0.1762 0.3472 0.049 Uiso calc R 1 . .
    C C5 -0.2713(3) 0.35867(16) 0.33120(7) 0.0347(4) Uani d . 1 . .
    H H5 -0.3781 0.3605 0.3447 0.042 Uiso calc R 1 . .
    C C6 -0.2126(2) 0.46761(15) 0.30930(6) 0.0266(4) Uani d . 1 . .
    C C7 0.0742(3) 0.54706(17) 0.21882(6) 0.0355(4) Uani d . 1 . .
    H H7A 0.0659 0.6240 0.2007 0.053 Uiso calc R 1 . .
    H H7B 0.0041 0.4819 0.2027 0.053 Uiso calc R 1 . .
    H H7C 0.1953 0.5200 0.2231 0.053 Uiso calc R 1 . .
    C C8 0.0180(2) 0.69084(15) 0.28235(6) 0.0285(4) Uani d . 1 . .
    C C9 -0.0598(2) 0.70942(15) 0.32913(6) 0.0273(4) Uani d . 1 . .
    H H9 -0.0165 0.6412 0.3505 0.033 Uiso calc R 1 . .
    C C10 -0.2600(2) 0.69690(16) 0.31965(6) 0.0292(4) Uani d . 1 . .
    C C11 -0.5119(2) 0.56279(17) 0.29472(7) 0.0350(4) Uani d . 1 . .
    H H11A -0.5592 0.6397 0.2805 0.053 Uiso calc R 1 . .
    H H11B -0.5690 0.5454 0.3225 0.053 Uiso calc R 1 . .
    H H11C -0.5320 0.4933 0.2732 0.053 Uiso calc R 1 . .
    C C12 -0.0055(2) 0.83761(16) 0.35126(7) 0.0327(4) Uani d . 1 . .
    H H12A -0.0200 0.9037 0.3276 0.039 Uiso calc R 1 . .
    H H12B -0.0823 0.8576 0.3755 0.039 Uiso calc R 1 . .
    C C13 0.1849(2) 0.83595(15) 0.37232(6) 0.0329(4) Uani d . 1 . .
    H H13A 0.2597 0.8092 0.3485 0.039 Uiso calc R 1 . .
    H H13B 0.1965 0.7732 0.3972 0.039 Uiso calc R 1 . .
    C C14 0.2511(2) 0.96386(16) 0.39196(7) 0.0328(4) Uani d . 1 . .
    H H14A 0.2437 1.0262 0.3669 0.039 Uiso calc R 1 . .
    H H14B 0.1745 0.9921 0.4152 0.039 Uiso calc R 1 . .
    C C15 0.4398(3) 0.95858(15) 0.41418(7) 0.0335(4) Uani d . 1 . .
    H H15A 0.5142 0.9229 0.3918 0.040 Uiso calc R 1 . .
    H H15B 0.4446 0.9015 0.4408 0.040 Uiso calc R 1 . .
    C C16 0.5151(3) 1.08722(16) 0.43040(7) 0.0348(4) Uani d . 1 . .
    H H16A 0.5133 1.1439 0.4037 0.042 Uiso calc R 1 . .
    H H16B 0.4398 1.1239 0.4524 0.042 Uiso calc R 1 . .
    C C17 0.7028(3) 1.07876(15) 0.45343(7) 0.0354(4) Uani d . 1 . .
    H H17A 0.7779 1.0431 0.4312 0.043 Uiso calc R 1 . .
    H H17B 0.7045 1.0206 0.4797 0.043 Uiso calc R 1 . .
    C C18 0.7796(3) 1.20563(16) 0.47064(7) 0.0365(4) Uani d . 1 . .
    H H18A 0.7819 1.2629 0.4442 0.044 Uiso calc R 1 . .
    H H18B 0.7025 1.2427 0.4921 0.044 Uiso calc R 1 . .
    C C19 0.9648(3) 1.19565(16) 0.49503(7) 0.0383(4) Uani d . 1 . .
    H H19A 1.0418 1.1593 0.4734 0.046 Uiso calc R 1 . .
    H H19B 0.9625 1.1373 0.5212 0.046 Uiso calc R 1 . .
    C C20 1.0436(3) 1.32136(16) 0.51308(7) 0.0362(4) Uani d . 1 . .
    H H20A 1.0439 1.3808 0.4872 0.043 Uiso calc R 1 . .
    H H20B 0.9696 1.3568 0.5357 0.043 Uiso calc R 1 . .
    C C21 1.2304(3) 1.30689(16) 0.53584(7) 0.0370(4) Uani d . 1 . .
    H H21A 1.3013 1.2651 0.5139 0.044 Uiso calc R 1 . .
    H H21B 1.2278 1.2516 0.5628 0.044 Uiso calc R 1 . .
    C C22 1.3211(3) 1.43160(15) 0.55161(7) 0.0365(4) Uani d . 1 . .
    H H22A 1.3216 1.4894 0.5253 0.044 Uiso calc R 1 . .
    H H22B 1.2569 1.4718 0.5753 0.044 Uiso calc R 1 . .
    C C23 1.5070(3) 1.40468(18) 0.57104(7) 0.0409(5) Uani d . 1 . .
    H H23A 1.5643 1.3542 0.5485 0.049 Uiso calc R 1 . .
    H H23B 1.5038 1.3539 0.5992 0.049 Uiso calc R 1 . .
loop_
    _atom_site_aniso_label
    _atom_site_aniso_U_11
    _atom_site_aniso_U_22
    _atom_site_aniso_U_33
    _atom_site_aniso_U_12
    _atom_site_aniso_U_13
    _atom_site_aniso_U_23
    Br1 0.05160(15) 0.04100(12) 0.04792(14) -0.01138(9) 0.01260(10) -0.00678(9)
    N1 0.0297(8) 0.0275(7) 0.0323(8) -0.0030(6) 0.0092(6) -0.0026(6)
    N2 0.0229(7) 0.0252(7) 0.0392(8) 0.0003(5) 0.0030(6) -0.0004(6)
    O1 0.0387(7) 0.0305(6) 0.0421(7) -0.0073(5) 0.0089(6) 0.0033(5)
    O2 0.0327(7) 0.0307(7) 0.0598(9) 0.0082(6) 0.0037(6) -0.0064(6)
    C1 0.0281(9) 0.0249(8) 0.0300(9) -0.0010(7) 0.0030(7) -0.0014(6)
    C2 0.0304(10) 0.0325(9) 0.0428(11) 0.0046(7) 0.0072(8) -0.0037(8)
    C3 0.0466(12) 0.0276(9) 0.0492(12) 0.0100(8) 0.0057(9) 0.0017(8)
    C4 0.0507(12) 0.0294(9) 0.0433(11) -0.0005(8) 0.0114(9) 0.0078(8)
    C5 0.0340(10) 0.0311(9) 0.0405(10) -0.0021(7) 0.0116(8) 0.0013(7)
    C6 0.0257(9) 0.0238(8) 0.0305(9) 0.0006(6) 0.0029(7) -0.0015(6)
    C7 0.0343(10) 0.0403(10) 0.0331(10) -0.0048(8) 0.0097(8) -0.0036(8)
    C8 0.0230(9) 0.0274(8) 0.0348(9) -0.0007(7) 0.0002(7) -0.0007(7)
    C9 0.0255(9) 0.0239(8) 0.0323(9) 0.0008(6) 0.0015(7) -0.0024(6)
    C10 0.0286(9) 0.0275(8) 0.0317(9) 0.0023(7) 0.0041(7) -0.0009(7)
    C11 0.0254(9) 0.0361(9) 0.0431(11) -0.0003(8) 0.0002(8) -0.0007(8)
    C12 0.0322(10) 0.0257(8) 0.0402(10) 0.0003(7) 0.0031(8) -0.0054(7)
    C13 0.0360(10) 0.0253(8) 0.0371(10) -0.0006(7) 0.0017(8) -0.0047(7)
    C14 0.0375(10) 0.0258(8) 0.0351(10) -0.0005(7) 0.0034(8) -0.0030(7)
    C15 0.0396(11) 0.0257(9) 0.0345(10) -0.0019(7) 0.0000(8) -0.0036(7)
    C16 0.0414(11) 0.0252(9) 0.0378(10) -0.0010(7) 0.0038(8) -0.0046(7)
    C17 0.0426(11) 0.0263(9) 0.0366(10) -0.0045(7) -0.0009(8) -0.0050(7)
    C18 0.0429(11) 0.0252(9) 0.0412(10) -0.0027(8) 0.0024(9) -0.0049(7)
    C19 0.0449(11) 0.0287(9) 0.0400(11) -0.0014(8) -0.0025(9) -0.0040(8)
    C20 0.0419(11) 0.0281(9) 0.0384(10) -0.0033(8) 0.0028(8) -0.0039(7)
    C21 0.0454(11) 0.0271(9) 0.0377(10) -0.0014(8) -0.0006(9) -0.0021(7)
    C22 0.0435(11) 0.0272(9) 0.0384(10) -0.0023(8) 0.0023(9) -0.0027(7)
    C23 0.0442(12) 0.0322(9) 0.0457(11) -0.0041(8) 0.0003(9) -0.0067(8)
loop_
    _geom_bond_atom_site_label_1
    _geom_bond_atom_site_label_2
    _geom_bond_site_symmetry_2
    _geom_bond_distance
    _geom_bond_publ_flag
    Br1 C23 . 1.9818(19) ?
    N1 C8 . 1.362(2) ?
    N1 C1 . 1.428(2) ?
    N1 C7 . 1.469(2) ?
    N2 C10 . 1.371(2) ?
    N2 C6 . 1.423(2) ?
    N2 C11 . 1.466(2) ?
    O1 C8 . 1.221(2) ?
    O2 C10 . 1.219(2) ?
    C1 C6 . 1.386(2) ?
    C1 C2 . 1.399(2) ?
    C2 C3 . 1.377(3) ?
    C2 H2 . 0.9300 ?
    C3 C4 . 1.378(3) ?
    C3 H3 . 0.9300 ?
    C4 C5 . 1.377(3) ?
    C4 H4 . 0.9300 ?
    C5 C6 . 1.398(2) ?
    C5 H5 . 0.9300 ?
    C7 H7A . 0.9600 ?
    C7 H7B . 0.9600 ?
    C7 H7C . 0.9600 ?
    C8 C9 . 1.528(2) ?
    C9 C10 . 1.526(2) ?
    C9 C12 . 1.529(2) ?
    C9 H9 . 0.9800 ?
    C11 H11A . 0.9600 ?
    C11 H11B . 0.9600 ?
    C11 H11C . 0.9600 ?
    C12 C13 . 1.516(3) ?
    C12 H12A . 0.9700 ?
    C12 H12B . 0.9700 ?
    C13 C14 . 1.525(2) ?
    C13 H13A . 0.9700 ?
    C13 H13B . 0.9700 ?
    C14 C15 . 1.516(3) ?
    C14 H14A . 0.9700 ?
    C14 H14B . 0.9700 ?
    C15 C16 . 1.523(2) ?
    C15 H15A . 0.9700 ?
    C15 H15B . 0.9700 ?
    C16 C17 . 1.519(3) ?
    C16 H16A . 0.9700 ?
    C16 H16B . 0.9700 ?
    C17 C18 . 1.519(2) ?
    C17 H17A . 0.9700 ?
    C17 H17B . 0.9700 ?
    C18 C19 . 1.517(3) ?
    C18 H18A . 0.9700 ?
    C18 H18B . 0.9700 ?
    C19 C20 . 1.521(2) ?
    C19 H19A . 0.9700 ?
    C19 H19B . 0.9700 ?
    C20 C21 . 1.515(3) ?
    C20 H20A . 0.9700 ?
    C20 H20B . 0.9700 ?
    C21 C22 . 1.529(2) ?
    C21 H21A . 0.9700 ?
    C21 H21B . 0.9700 ?
    C22 C23 . 1.497(3) ?
    C22 H22A . 0.9700 ?
    C22 H22B . 0.9700 ?
    C23 H23A . 0.9700 ?
    C23 H23B . 0.9700 ?
loop_
    _geom_angle_atom_site_label_1
    _geom_angle_atom_site_label_2
    _geom_angle_atom_site_label_3
    _geom_angle_site_symmetry_1
    _geom_angle_site_symmetry_3
    _geom_angle
    _geom_angle_publ_flag
    C8 N1 C1 . . 123.32(14) ?
    C8 N1 C7 . . 118.69(14) ?
    C1 N1 C7 . . 117.93(13) ?
    C10 N2 C6 . . 123.20(14) ?
    C10 N2 C11 . . 117.90(14) ?
    C6 N2 C11 . . 118.61(13) ?
    C6 C1 C2 . . 119.76(15) ?
    C6 C1 N1 . . 121.61(15) ?
    C2 C1 N1 . . 118.59(15) ?
    C3 C2 C1 . . 120.02(17) ?
    C3 C2 H2 . . 120.0 ?
    C1 C2 H2 . . 120.0 ?
    C2 C3 C4 . . 120.41(17) ?
    C2 C3 H3 . . 119.8 ?
    C4 C3 H3 . . 119.8 ?
    C5 C4 C3 . . 120.00(17) ?
    C5 C4 H4 . . 120.0 ?
    C3 C4 H4 . . 120.0 ?
    C4 C5 C6 . . 120.50(17) ?
    C4 C5 H5 . . 119.7 ?
    C6 C5 H5 . . 119.7 ?
    C1 C6 C5 . . 119.30(15) ?
    C1 C6 N2 . . 121.91(14) ?
    C5 C6 N2 . . 118.76(15) ?
    N1 C7 H7A . . 109.5 ?
    N1 C7 H7B . . 109.5 ?
    H7A C7 H7B . . 109.5 ?
    N1 C7 H7C . . 109.5 ?
    H7A C7 H7C . . 109.5 ?
    H7B C7 H7C . . 109.5 ?
    O1 C8 N1 . . 122.01(16) ?
    O1 C8 C9 . . 122.12(15) ?
    N1 C8 C9 . . 115.85(14) ?
    C10 C9 C8 . . 106.92(14) ?
    C10 C9 C12 . . 112.15(14) ?
    C8 C9 C12 . . 111.47(14) ?
    C10 C9 H9 . . 108.7 ?
    C8 C9 H9 . . 108.7 ?
    C12 C9 H9 . . 108.7 ?
    O2 C10 N2 . . 121.92(16) ?
    O2 C10 C9 . . 122.23(15) ?
    N2 C10 C9 . . 115.83(14) ?
    N2 C11 H11A . . 109.5 ?
    N2 C11 H11B . . 109.5 ?
    H11A C11 H11B . . 109.5 ?
    N2 C11 H11C . . 109.5 ?
    H11A C11 H11C . . 109.5 ?
    H11B C11 H11C . . 109.5 ?
    C13 C12 C9 . . 111.55(14) ?
    C13 C12 H12A . . 109.3 ?
    C9 C12 H12A . . 109.3 ?
    C13 C12 H12B . . 109.3 ?
    C9 C12 H12B . . 109.3 ?
    H12A C12 H12B . . 108.0 ?
    C12 C13 C14 . . 114.09(14) ?
    C12 C13 H13A . . 108.7 ?
    C14 C13 H13A . . 108.7 ?
    C12 C13 H13B . . 108.7 ?
    C14 C13 H13B . . 108.7 ?
    H13A C13 H13B . . 107.6 ?
    C15 C14 C13 . . 113.01(14) ?
    C15 C14 H14A . . 109.0 ?
    C13 C14 H14A . . 109.0 ?
    C15 C14 H14B . . 109.0 ?
    C13 C14 H14B . . 109.0 ?
    H14A C14 H14B . . 107.8 ?
    C14 C15 C16 . . 114.23(14) ?
    C14 C15 H15A . . 108.7 ?
    C16 C15 H15A . . 108.7 ?
    C14 C15 H15B . . 108.7 ?
    C16 C15 H15B . . 108.7 ?
    H15A C15 H15B . . 107.6 ?
    C17 C16 C15 . . 113.12(14) ?
    C17 C16 H16A . . 109.0 ?
    C15 C16 H16A . . 109.0 ?
    C17 C16 H16B . . 109.0 ?
    C15 C16 H16B . . 109.0 ?
    H16A C16 H16B . . 107.8 ?
    C16 C17 C18 . . 114.08(14) ?
    C16 C17 H17A . . 108.7 ?
    C18 C17 H17A . . 108.7 ?
    C16 C17 H17B . . 108.7 ?
    C18 C17 H17B . . 108.7 ?
    H17A C17 H17B . . 107.6 ?
    C19 C18 C17 . . 113.72(15) ?
    C19 C18 H18A . . 108.8 ?
    C17 C18 H18A . . 108.8 ?
    C19 C18 H18B . . 108.8 ?
    C17 C18 H18B . . 108.8 ?
    H18A C18 H18B . . 107.7 ?
    C18 C19 C20 . . 114.64(15) ?
    C18 C19 H19A . . 108.6 ?
    C20 C19 H19A . . 108.6 ?
    C18 C19 H19B . . 108.6 ?
    C20 C19 H19B . . 108.6 ?
    H19A C19 H19B . . 107.6 ?
    C21 C20 C19 . . 112.58(15) ?
    C21 C20 H20A . . 109.1 ?
    C19 C20 H20A . . 109.1 ?
    C21 C20 H20B . . 109.1 ?
    C19 C20 H20B . . 109.1 ?
    H20A C20 H20B . . 107.8 ?
    C20 C21 C22 . . 114.90(15) ?
    C20 C21 H21A . . 108.5 ?
    C22 C21 H21A . . 108.5 ?
    C20 C21 H21B . . 108.5 ?
    C22 C21 H21B . . 108.5 ?
    H21A C21 H21B . . 107.5 ?
    C23 C22 C21 . . 109.44(14) ?
    C23 C22 H22A . . 109.8 ?
    C21 C22 H22A . . 109.8 ?
    C23 C22 H22B . . 109.8 ?
    C21 C22 H22B . . 109.8 ?
    H22A C22 H22B . . 108.2 ?
    C22 C23 Br1 . . 114.43(12) ?
    C22 C23 H23A . . 108.7 ?
    Br1 C23 H23A . . 108.7 ?
    C22 C23 H23B . . 108.7 ?
    Br1 C23 H23B . . 108.7 ?
    H23A C23 H23B . . 107.6 ?
loop_
    _geom_torsion_atom_site_label_1
    _geom_torsion_atom_site_label_2
    _geom_torsion_atom_site_label_3
    _geom_torsion_atom_site_label_4
    _geom_torsion_site_symmetry_1
    _geom_torsion_site_symmetry_2
    _geom_torsion_site_symmetry_3
    _geom_torsion_site_symmetry_4
    _geom_torsion
    _geom_torsion_publ_flag
    C8 N1 C1 C6 . . . . 50.6(2) ?
    C7 N1 C1 C6 . . . . -132.37(17) ?
    C8 N1 C1 C2 . . . . -131.72(18) ?
    C7 N1 C1 C2 . . . . 45.3(2) ?
    C6 C1 C2 C3 . . . . 0.6(3) ?
    N1 C1 C2 C3 . . . . -177.09(17) ?
    C1 C2 C3 C4 . . . . 0.3(3) ?
    C2 C3 C4 C5 . . . . -1.1(3) ?
    C3 C4 C5 C6 . . . . 1.0(3) ?
    C2 C1 C6 C5 . . . . -0.7(3) ?
    N1 C1 C6 C5 . . . . 176.96(16) ?
    C2 C1 C6 N2 . . . . -178.75(16) ?
    N1 C1 C6 N2 . . . . -1.1(3) ?
    C4 C5 C6 C1 . . . . -0.1(3) ?
    C4 C5 C6 N2 . . . . 178.02(17) ?
    C10 N2 C6 C1 . . . . -51.4(2) ?
    C11 N2 C6 C1 . . . . 134.90(17) ?
    C10 N2 C6 C5 . . . . 130.52(18) ?
    C11 N2 C6 C5 . . . . -43.2(2) ?
    C1 N1 C8 O1 . . . . 176.05(16) ?
    C7 N1 C8 O1 . . . . -0.9(3) ?
    C1 N1 C8 C9 . . . . -5.7(2) ?
    C7 N1 C8 C9 . . . . 177.33(15) ?
    O1 C8 C9 C10 . . . . 107.82(18) ?
    N1 C8 C9 C10 . . . . -70.41(18) ?
    O1 C8 C9 C12 . . . . -15.1(2) ?
    N1 C8 C9 C12 . . . . 166.69(15) ?
    C6 N2 C10 O2 . . . . -171.56(16) ?
    C11 N2 C10 O2 . . . . 2.2(3) ?
    C6 N2 C10 C9 . . . . 9.8(2) ?
    C11 N2 C10 C9 . . . . -176.45(15) ?
    C8 C9 C10 O2 . . . . -111.04(18) ?
    C12 C9 C10 O2 . . . . 11.4(2) ?
    C8 C9 C10 N2 . . . . 67.61(18) ?
    C12 C9 C10 N2 . . . . -169.93(15) ?
    C10 C9 C12 C13 . . . . 164.64(15) ?
    C8 C9 C12 C13 . . . . -75.51(19) ?
    C9 C12 C13 C14 . . . . 175.98(15) ?
    C12 C13 C14 C15 . . . . 178.16(16) ?
    C13 C14 C15 C16 . . . . 175.04(15) ?
    C14 C15 C16 C17 . . . . 178.80(16) ?
    C15 C16 C17 C18 . . . . -179.03(16) ?
    C16 C17 C18 C19 . . . . 178.06(17) ?
    C17 C18 C19 C20 . . . . -179.30(17) ?
    C18 C19 C20 C21 . . . . -178.30(16) ?
    C19 C20 C21 C22 . . . . 175.93(17) ?
    C20 C21 C22 C23 . . . . -177.00(16) ?
    C21 C22 C23 Br1 . . . . 173.24(13) ?
loop_
    _geom_hbond_atom_site_label_D
    _geom_hbond_atom_site_label_H
    _geom_hbond_atom_site_label_A
    _geom_hbond_site_symmetry_A
    _geom_hbond_distance_DH
    _geom_hbond_distance_HA
    _geom_hbond_distance_DA
    _geom_hbond_angle_DHA
    C2 H2 O1 2_545 0.93 2.52 3.424(2) 164
    C7 H7B O2 2_445 0.96 2.40 3.340(2) 166
    C11 H11C O1 2_445 0.96 2.48 3.407(2) 164
