# Supplementary material for: 3-(12-Bromo­dodec­yl)-1,5-dimethyl-1H-1,5-benzodiazepine-2,4(3H,5H)-dione
Source: Acta Crystallogr Sect E Struct Rep Online. 2010 Oct 13;66(Pt 11):o2805. doi: 10.1107/S1600536810040134 (PMC3009360; doi:10.1107/S1600536810040134)
Supplement: Supplementary file 2 [file e-66-o2805-Isup2.hkl]

# 
# h,k,l, Fc-squared, Fo-squared, sigma(Fo-squared) and status flag 
# 
data_I
_shelx_title '  P21/n' 
_shelx_refln_list_code          4 
_shelx_F_calc_maximum      421.68 
_exptl_crystal_F_000       952.00 
_reflns_d_resolution_high  0.7109 
 
loop_ 
 _symmetry_equiv_pos_as_xyz 
 'x, y, z' 
 '-x+1/2, y+1/2, -z+1/2' 
 '-x, -y, -z' 
 'x-1/2, -y-1/2, z-1/2' 
 
_cell_length_a     7.5971 
_cell_length_b    10.5032 
_cell_length_c    28.7129 
_cell_angle_alpha  90.000 
_cell_angle_beta   95.213 
_cell_angle_gamma  90.000 
 
_shelx_F_squared_multiplier     1.000 
 
loop_ 
 _refln_index_h 
 _refln_index_k 
 _refln_index_l 
 _refln_F_squared_calc 
 _refln_F_squared_meas 
 _refln_F_squared_sigma 
 _refln_observed_status 
   2   0   0     1662.91     1669.36     31.48 o 
   4   0   0     3365.26     3796.00     70.34 o 
   6   0   0     2827.05     2705.86     46.87 o 
   8   0   0        4.16       -5.40     30.00 o 
  10   0   0      102.80      189.86     46.21 o 
   1   1   0      159.30      202.40      4.54 o 
   3   1   0    15033.17    15530.90    165.88 o 
   4   1   0     2355.71     2513.69     31.35 o 
   5   1   0      208.53      215.24     11.76 o 
   6   1   0      236.80      256.82      9.39 o 
   7   1   0     1708.24     1680.69     31.95 o 
   8   1   0      106.26       87.69     17.17 o 
   9   1   0       41.38       69.95     25.80 o 
  10   1   0        2.61        9.73     32.51 o 
   0   2   0     1692.88     1913.27     29.72 o 
   1   2   0    21790.19    22674.75    205.97 o 
   2   2   0      783.48      855.96      9.88 o 
   3   2   0        6.17        6.37      2.80 o 
   4   2   0      989.26      947.51     19.72 o 
   5   2   0      764.99      765.16     13.72 o 
   6   2   0      958.42      916.61     16.49 o 
   7   2   0      303.90      273.16     18.30 o 
   8   2   0       11.25       11.86     16.16 o 
   9   2   0        4.82        7.90     23.58 o 
  10   2   0        4.69       20.57     30.00 o 
   1   3   0       20.86       24.54      3.18 o 
   2   3   0     2974.11     2935.96     28.98 o 
   3   3   0     1002.71     1001.62     12.88 o 
   4   3   0     2221.11     2151.65     68.19 o 
   5   3   0       26.37       20.98      5.82 o 
   6   3   0      511.48      501.74     16.75 o 
   7   3   0      714.26      657.54     53.98 o 
   8   3   0      230.17      269.78     26.66 o 
   9   3   0      143.78      170.75     22.33 o 
  10   3   0       96.83       43.23     46.21 o 
   0   4   0     1817.38     1805.87     26.35 o 
   1   4   0     3870.01     4048.84     40.00 o 
   2   4   0     1523.14     1519.83     18.93 o 
   3   4   0       10.51        8.60      4.49 o 
   4   4   0      223.54      254.15     10.79 o 
   5   4   0     8385.63     8167.77     92.80 o 
   6   4   0      119.02      109.07     14.52 o 
   7   4   0       97.04      102.59     13.95 o 
   8   4   0       32.05        8.31     21.37 o 
   9   4   0      102.50       88.01     27.51 o 
  10   4   0       22.43       18.82     42.11 o 
   1   5   0      636.06      682.49     11.44 o 
   2   5   0    13798.43    14127.08    152.35 o 
   3   5   0      750.93      761.82     13.16 o 
   4   5   0     1036.58     1000.15     16.86 o 
   5   5   0       25.00       24.09      6.99 o 
   6   5   0       22.71       21.04     13.77 o 
   7   5   0      149.30      142.04     17.45 o 
   8   5   0      290.57      286.63     28.51 o 
   9   5   0       31.61        8.22     27.09 o 
  10   5   0        1.96       -7.04     30.51 o 
   0   6   0     3730.42     3941.49     53.29 o 
   1   6   0     7339.95     7369.30     71.55 o 
   2   6   0        1.35        2.92      5.34 o 
   3   6   0      115.39       87.18      6.75 o 
   4   6   0     1080.91     1027.36     19.99 o 
   5   6   0       59.43       73.28     10.76 o 
   6   6   0     1050.67      986.60     31.51 o 
   7   6   0        3.14       -8.33     15.95 o 
   8   6   0       38.81       67.61     24.76 o 
   9   6   0       17.87       75.90     60.37 o 
   1   7   0      568.35      512.25     12.19 o 
   2   7   0      860.77      790.68     15.58 o 
   3   7   0     2017.32     1954.65     26.25 o 
   4   7   0      612.90      582.20     16.65 o 
   5   7   0       19.33       26.47     15.27 o 
   6   7   0       26.56        7.92     15.75 o 
   7   7   0      139.39      157.54     25.41 o 
   8   7   0       35.00       53.45     43.60 o 
   9   7   0       77.86       62.14     28.92 o 
   0   8   0    11265.45    10897.00    161.69 o 
   1   8   0      101.20      103.07      7.97 o 
   2   8   0       68.45       65.49      8.46 o 
   3   8   0        7.96        2.89      5.09 o 
   4   8   0       52.82       59.20     10.86 o 
   5   8   0      411.67      402.21     21.91 o 
   6   8   0      566.58      540.88     46.51 o 
   7   8   0       19.14       25.27     19.49 o 
   8   8   0       11.19       20.17     40.15 o 
   1   9   0      259.81      259.23     12.94 o 
   2   9   0       94.60      100.02      9.80 o 
   3   9   0     2258.78     2162.44     38.52 o 
   4   9   0        1.18        6.32     10.77 o 
   5   9   0       70.29       41.45     16.65 o 
   6   9   0       67.67       63.71     31.09 o 
   7   9   0      552.71      551.91     37.46 o 
   8   9   0       22.20       36.69     29.49 o 
   0  10   0     1266.53     1231.90     33.11 o 
   1  10   0     1042.97     1030.42     21.58 o 
   2  10   0       51.92       54.40     12.43 o 
   3  10   0        4.05      -18.29     12.24 o 
   4  10   0      267.40      304.42     18.53 o 
   5  10   0      373.89      381.63     30.20 o 
   6  10   0      217.01      217.56     22.84 o 
   7  10   0       27.40      -16.05     21.32 o 
   1  11   0       23.16       23.81     11.46 o 
   2  11   0      423.70      422.56     20.11 o 
   3  11   0      146.92      129.26     16.00 o 
   4  11   0      200.36      247.81     22.58 o 
   5  11   0       64.52       63.20     27.35 o 
   6  11   0      143.70      173.62     27.09 o 
   7  11   0       55.02       52.39     24.72 o 
   0  12   0      105.77      128.76     18.61 o 
   1  12   0      254.46      268.69     19.04 o 
   2  12   0      116.39      127.63     16.96 o 
   3  12   0      156.45      167.04     40.38 o 
   4  12   0       11.82      -42.67     41.46 o 
   5  12   0      332.43      396.16     36.98 o 
   6  12   0      297.81      361.59     56.18 o 
   1  13   0      147.53      188.72     22.31 o 
   2  13   0      279.82      276.90     24.84 o 
   3  13   0       17.92       19.69     19.77 o 
   4  13   0       36.88       22.04     27.27 o 
   5  13   0        2.92      -43.08     28.72 o 
   0  14   0       68.79       88.32     41.55 o 
   1  14   0      121.19      125.36     22.73 o 
   2  14   0        9.11       38.56     21.00 o 
   3  14   0       11.63       39.00     22.29 o 
  -9   0   1        5.85       20.87     31.49 o 
  -7   0   1     1555.81     1536.87     42.34 o 
  -5   0   1       89.90      116.93     12.91 o 
  -3   0   1      589.08      618.88     17.32 o 
  -1   0   1      858.42     1096.69     27.39 o 
   3   0   1    29515.54    30229.89    498.86 o 
   5   0   1       71.43       85.76     14.72 o 
   7   0   1      744.40      709.50     22.81 o 
   9   0   1      148.19      177.19     41.55 o 
 -10   1   1       24.35       23.39     28.63 o 
  -9   1   1       13.12       38.40     51.80 o 
  -8   1   1      154.28      175.47     19.11 o 
  -7   1   1        1.99        1.94     12.72 o 
  -6   1   1      640.22      611.85     13.54 o 
  -5   1   1      217.58      212.79      8.50 o 
  -4   1   1     5320.64     5110.13     58.30 o 
  -3   1   1       13.95       10.53      3.64 o 
  -2   1   1       85.80       99.71      5.80 o 
  -1   1   1      367.66      360.75      5.19 o 
   1   1   1     1918.25     2094.65     30.88 o 
   2   1   1     4623.83     4894.12     70.35 o 
   3   1   1     1912.70     2104.67     26.26 o 
   4   1   1      808.00      850.54     13.11 o 
   5   1   1      725.45      752.97     24.27 o 
   6   1   1     2148.99     2093.57     27.34 o 
   7   1   1       35.96       35.55     11.21 o 
   8   1   1       35.92       39.46     26.01 o 
   9   1   1       56.17       68.11     72.76 o 
  10   1   1       95.27       82.89     30.98 o 
 -10   2   1       35.78       62.80     30.09 o 
  -9   2   1       22.36       33.48     24.95 o 
  -8   2   1      190.00      197.99     19.62 o 
  -7   2   1      111.21      146.15     16.31 o 
  -6   2   1      286.34      296.92     12.78 o 
  -5   2   1      124.27      122.20      6.76 o 
  -4   2   1       12.45       10.12      3.82 o 
  -3   2   1     1183.30     1121.34     14.36 o 
  -2   2   1     8388.25     8782.82     76.34 o 
  -1   2   1    42709.13    44022.48    354.13 o 
   0   2   1      360.14      478.81      6.71 o 
   1   2   1     5565.19     5966.43     66.06 o 
   2   2   1       35.63       39.36      5.08 o 
   3   2   1     1927.81     1932.71     20.61 o 
   4   2   1     5682.47     5627.08     72.39 o 
   5   2   1     2214.67     2168.19     27.80 o 
   6   2   1      444.07      448.71     14.08 o 
   7   2   1      155.24      137.07     16.12 o 
   8   2   1       89.74       68.91     16.69 o 
   9   2   1      455.37      514.62     36.39 o 
  10   2   1      115.03      153.57     39.03 o 
 -10   3   1      132.15      194.33     49.75 o 
  -9   3   1        5.04       21.88     32.96 o 
  -8   3   1       14.89       22.88     16.30 o 
  -7   3   1      192.46      199.94     17.39 o 
  -5   3   1     3836.46     3731.23     45.52 o 
  -4   3   1     1820.34     1803.59     22.51 o 
  -3   3   1     3494.82     3427.64     34.36 o 
  -2   3   1       33.19       40.69      2.93 o 
  -1   3   1     1496.41     1594.97     17.24 o 
   0   3   1     1105.51     1291.88     13.11 o 
   1   3   1     4873.71     5325.79     47.53 o 
   2   3   1      249.75      249.40      5.76 o 
   3   3   1      448.14      427.53      8.97 o 
   4   3   1      279.90      288.86      8.75 o 
   5   3   1     2617.79     2572.19     34.77 o 
   6   3   1      418.84      377.65     24.28 o 
   7   3   1     1345.69     1288.92     41.98 o 
   8   3   1       48.65       56.06     17.38 o 
   9   3   1       54.88       49.33     31.67 o 
  10   3   1       43.24       41.74     41.18 o 
 -10   4   1      136.23      228.99     49.56 o 
  -9   4   1       89.71      107.66     28.54 o 
  -8   4   1      262.19      295.44     26.95 o 
  -7   4   1       28.64        4.42     12.20 o 
  -6   4   1      253.05      229.20     15.61 o 
  -5   4   1       65.31       84.06      8.01 o 
  -4   4   1      818.89      801.67     13.74 o 
  -3   4   1      232.32      270.88      8.05 o 
  -2   4   1    26059.87    28045.27    254.52 o 
  -1   4   1      231.36      250.65      7.36 o 
   0   4   1       30.79       31.64      3.80 o 
   1   4   1       43.59       56.61      4.29 o 
   2   4   1     8116.94     8636.82     94.46 o 
   3   4   1        0.95       18.66      7.92 o 
   4   4   1     2929.17     2881.43     33.31 o 
   5   4   1       73.58       74.55     14.82 o 
   6   4   1        0.04       -2.28     10.34 o 
   7   4   1      101.66      120.60     32.18 o 
   8   4   1      342.11      405.65     45.84 o 
   9   4   1        3.46       20.93     32.89 o 
  10   4   1      146.92      136.39     47.14 o 
 -10   5   1       48.55      114.59     49.00 o 
  -9   5   1      133.33      105.44     28.10 o 
  -8   5   1       74.00       77.84     23.44 o 
  -7   5   1        6.96       -6.59     20.57 o 
  -6   5   1       58.70       67.24     14.63 o 
  -5   5   1      858.43      860.12     20.38 o 
  -4   5   1      378.79      345.84     10.17 o 
  -3   5   1      755.68      662.69     12.42 o 
  -2   5   1      976.38     1037.67     14.58 o 
  -1   5   1     2118.86     2171.96     22.26 o 
   0   5   1     1153.15     1216.20     14.40 o 
   1   5   1     2420.23     2347.54     25.88 o 
   2   5   1      531.78      622.44     15.10 o 
   3   5   1       68.20       64.62      7.74 o 
   4   5   1      284.20      288.25      9.46 o 
   5   5   1     6266.31     6134.28     72.87 o 
   6   5   1      339.64      321.17     24.66 o 
   7   5   1      170.73      192.59     19.11 o 
   8   5   1        4.88       23.65     23.56 o 
   9   5   1       20.13       21.19     35.68 o 
  -9   6   1       13.13       -2.97     25.46 o 
  -8   6   1      165.92      198.95     26.29 o 
  -7   6   1        3.80       -0.66     18.55 o 
  -6   6   1      283.81      271.27     19.91 o 
  -5   6   1      307.37      315.60     15.19 o 
  -4   6   1       76.51       71.49      8.49 o 
  -3   6   1      212.15      276.83      9.07 o 
  -2   6   1     3173.43     3108.23     93.16 o 
  -1   6   1     4185.82     4242.89     40.15 o 
   0   6   1      454.42      462.72      9.03 o 
   1   6   1     3947.08     4028.92     41.79 o 
   2   6   1      451.33      410.74     11.13 o 
   3   6   1      832.36      789.17     14.63 o 
   4   6   1     3745.11     3656.56     53.64 o 
   5   6   1      341.44      312.66     14.58 o 
   6   6   1        0.18        2.39     17.47 o 
   7   6   1      623.02      592.56     33.31 o 
   8   6   1       52.96       67.79     26.27 o 
   9   6   1       43.36       22.99     49.56 o 
  -9   7   1       39.26       63.93     28.66 o 
  -8   7   1       65.32       88.22     27.38 o 
  -7   7   1       37.68       26.56     18.41 o 
  -6   7   1      119.50      112.36     17.09 o 
  -5   7   1      733.69      748.12     27.66 o 
  -4   7   1      510.18      526.65     15.90 o 
  -3   7   1      185.46      174.15      8.59 o 
  -2   7   1      624.79      551.65     12.30 o 
  -1   7   1       24.01       22.44      6.17 o 
   0   7   1     1558.76     1534.61     18.54 o 
   1   7   1     1514.28     1520.28     20.85 o 
   2   7   1     2374.87     2282.60     29.41 o 
   3   7   1       41.68       21.09      9.29 o 
   4   7   1     1096.61      969.14     20.59 o 
   5   7   1       43.76       42.14     14.92 o 
   6   7   1      791.45      754.51     28.66 o 
   7   7   1      509.86      513.68     27.22 o 
   8   7   1        1.27      -36.70     25.13 o 
   9   7   1        0.42      -29.83     27.86 o 
  -8   8   1       41.51       78.40     29.10 o 
  -7   8   1      565.75      609.69     29.57 o 
  -6   8   1       42.40       56.95     18.61 o 
  -5   8   1      116.74      116.43     16.89 o 
  -4   8   1      714.26      679.17     20.99 o 
  -3   8   1     1053.99     1016.03     22.73 o 
  -2   8   1      168.01      175.31      8.86 o 
  -1   8   1     1551.91     1472.65     21.00 o 
   0   8   1     1846.81     1764.54     26.51 o 
   1   8   1       59.63       56.03      7.30 o 
   2   8   1       16.98       11.35      7.51 o 
   3   8   1     3036.09     2935.56     40.01 o 
   4   8   1      790.14      673.70     18.67 o 
   5   8   1      153.33      135.13     16.85 o 
   6   8   1      125.55      135.12     19.56 o 
   7   8   1      116.40      134.18     22.15 o 
   8   8   1        9.00      -31.88     26.84 o 
  -8   9   1       44.48       11.20     28.84 o 
  -7   9   1       38.66       34.48     21.64 o 
  -6   9   1      132.56      140.58     21.45 o 
  -5   9   1       22.86       32.46     16.90 o 
  -4   9   1     1902.71     1916.87     39.75 o 
  -3   9   1      280.46      279.71     15.89 o 
  -2   9   1       96.05       88.01      9.36 o 
  -1   9   1       12.62        1.36      8.41 o 
   0   9   1     1529.97     1393.94     24.06 o 
   1   9   1     1750.74     1719.63     35.74 o 
   2   9   1      353.78      386.01     16.05 o 
   3   9   1      324.69      304.18     14.99 o 
   4   9   1        3.33      -15.74     10.49 o 
   5   9   1        1.10       20.40     16.66 o 
   6   9   1      417.19      473.41     28.11 o 
   7   9   1       28.23       16.60     19.82 o 
   8   9   1        9.25       36.15     27.61 o 
  -7  10   1        4.99      -27.12     20.10 o 
  -6  10   1       75.58       51.10     24.39 o 
  -5  10   1       31.86       36.31     25.56 o 
  -4  10   1        8.16       10.12     13.52 o 
  -3  10   1      264.61      266.10     33.75 o 
  -2  10   1      470.21      450.51     19.07 o 
  -1  10   1     1074.31     1005.11     21.31 o 
   0  10   1      522.38      529.47     17.31 o 
   1  10   1       51.27       53.79     11.44 o 
   2  10   1      264.75      271.65     14.30 o 
   3  10   1      830.17      881.32     36.11 o 
   4  10   1      562.31      577.57     24.30 o 
   5  10   1       21.89       39.38     19.32 o 
   6  10   1       48.13       62.90     21.15 o 
   7  10   1        9.39       -4.24     32.95 o 
  -7  11   1        3.52       28.78     23.74 o 
  -6  11   1      101.77      105.84     24.06 o 
  -5  11   1       94.27       90.07     28.33 o 
  -4  11   1      176.85      192.35     42.66 o 
  -3  11   1      423.87      409.94     23.92 o 
  -2  11   1       25.54       17.40     17.32 o 
  -1  11   1      113.53      114.73     12.35 o 
   0  11   1      102.84      106.27     12.07 o 
   1  11   1      345.11      335.51     22.42 o 
   2  11   1      335.75      323.76     18.75 o 
   3  11   1       13.66       24.50     15.97 o 
   4  11   1        0.10       35.29     17.96 o 
   5  11   1       65.59       89.53     27.87 o 
   6  11   1      166.74      247.40     25.50 o 
   7  11   1       45.09       19.43     38.28 o 
  -6  12   1        7.71       53.53     33.63 o 
  -5  12   1       18.95       11.35     28.50 o 
  -4  12   1        4.88        5.81     19.56 o 
  -3  12   1       10.79       -2.64     23.41 o 
  -2  12   1      515.60      549.37     26.71 o 
  -1  12   1       10.08       -4.09     16.46 o 
   0  12   1      218.54      237.66     16.23 o 
   1  12   1        0.29       13.66     15.25 o 
   2  12   1      257.40      280.73     19.36 o 
   3  12   1       31.17       20.00     17.91 o 
   4  12   1      244.46      249.29     55.90 o 
   5  12   1        7.77       24.81     27.06 o 
   6  12   1        8.54       -6.20     28.41 o 
  -5  13   1      171.60      188.43     33.25 o 
  -4  13   1        1.36       -0.58     28.02 o 
  -3  13   1       92.30      115.33     23.93 o 
  -2  13   1        4.78       19.70     40.19 o 
  -1  13   1       41.58       52.62     33.44 o 
   0  13   1        0.09        7.28     19.58 o 
   1  13   1      581.92      621.34     29.35 o 
   2  13   1        9.27       -1.13     18.76 o 
   3  13   1        1.70       23.55     19.62 o 
   4  13   1       85.60      101.64     28.73 o 
   5  13   1      160.28      209.27     39.69 o 
  -3  14   1        9.95       24.45     22.37 o 
  -2  14   1      139.24      192.60     24.31 o 
  -1  14   1       28.58       45.16     21.70 o 
   0  14   1        9.04        8.05     25.73 o 
   1  14   1       77.64      130.16     23.17 o 
   2  14   1        7.12        9.60     20.46 o 
   3  14   1      178.07      231.01     25.84 o 
 -10   0   2       48.84       32.61     40.80 o 
  -8   0   2      354.81      458.73     42.30 o 
  -6   0   2        7.92        3.33      9.48 o 
  -4   0   2      297.77      298.51     14.19 o 
  -2   0   2      209.35      199.18      8.86 o 
   2   0   2    30405.39    31973.81    753.11 o 
   4   0   2      625.94      739.94     22.02 o 
   6   0   2      545.82      571.04     21.86 o 
   8   0   2      223.35      224.52     35.03 o 
  10   0   2       15.68       31.12     42.48 o 
 -10   1   2        3.01        9.29     28.08 o 
  -9   1   2       69.55       62.83     26.55 o 
  -8   1   2        8.76        8.98     20.19 o 
  -7   1   2      591.54      616.54     24.33 o 
  -6   1   2      141.83      161.36     10.01 o 
  -5   1   2     3492.29     3422.44     43.57 o 
  -4   1   2      122.27      128.69      6.72 o 
  -3   1   2      284.70      334.25      6.90 o 
  -2   1   2       14.99       19.25      2.49 o 
  -1   1   2     4404.29     5125.69     48.59 o 
   1   1   2     4553.82     4531.05     80.19 o 
   2   1   2     2373.62     2427.70     68.62 o 
   3   1   2     4749.37     5053.29     57.10 o 
   4   1   2     1058.78      991.52     16.35 o 
   5   1   2     3368.73     3336.93     37.82 o 
   6   1   2        1.77        3.73      7.61 o 
   7   1   2        2.36       10.43     10.76 o 
   8   1   2        2.71        4.89     15.63 o 
   9   1   2      395.86      484.01     34.58 o 
  10   1   2        4.80       -1.85     28.16 o 
 -10   2   2        8.56       26.80     27.91 o 
  -9   2   2      223.03      304.65     30.82 o 
  -8   2   2      269.99      319.18     22.07 o 
  -7   2   2       13.95       16.75     14.27 o 
  -6   2   2        4.10       -2.64      6.42 o 
  -5   2   2      604.17      643.32     18.64 o 
  -4   2   2     3457.18     3437.26     45.30 o 
  -3   2   2     4250.16     4081.22     46.15 o 
  -2   2   2     4191.76     4412.03     42.94 o 
  -1   2   2     9728.73     9928.40     76.52 o 
   0   2   2     2014.89     2354.48     21.75 o 
   1   2   2     4965.83     5404.62     54.49 o 
   3   2   2     2528.21     2561.32     28.73 o 
   4   2   2      553.23      553.37     13.67 o 
   5   2   2      574.70      588.24     18.14 o 
   6   2   2      829.24      859.19     16.25 o 
   7   2   2      444.81      446.15     21.11 o 
   8   2   2       48.25       52.86     17.06 o 
   9   2   2       13.91       10.97     18.41 o 
  10   2   2       39.93      102.97     31.33 o 
 -10   3   2      166.52      256.57     53.10 o 
  -9   3   2        0.37      -12.99     23.97 o 
  -8   3   2       32.27        1.62     16.81 o 
  -7   3   2       19.15       23.87     12.06 o 
  -6   3   2     1099.81     1130.83     59.25 o 
  -5   3   2      482.89      517.47     12.17 o 
  -4   3   2     1332.45     1297.27     15.90 o 
  -3   3   2     1564.81     1572.47     17.92 o 
  -2   3   2     6338.10     6463.74     53.57 o 
  -1   3   2     1814.70     2011.93     18.34 o 
   0   3   2     5382.94     5941.85     49.81 o 
   1   3   2      457.07      451.72      8.50 o 
   2   3   2        1.93        1.50      2.01 o 
   3   3   2      266.62      277.19      7.98 o 
   4   3   2     4366.28     4060.18     44.03 o 
   5   3   2      467.81      485.89     13.39 o 
   6   3   2      250.96      258.94     12.22 o 
   7   3   2      101.74       97.73     20.61 o 
   8   3   2      185.79      245.05     22.23 o 
   9   3   2        0.71       -5.03     24.14 o 
  10   3   2       72.04       67.82     43.60 o 
 -10   4   2       26.37      124.09     44.90 o 
  -9   4   2       47.11       70.37     35.96 o 
  -8   4   2        1.45        6.84     22.46 o 
  -7   4   2      338.96      353.72     17.43 o 
  -6   4   2      478.51      474.50     20.45 o 
  -5   4   2       19.45       20.56      6.08 o 
  -4   4   2       90.46      100.80     11.30 o 
  -3   4   2     6434.61     6392.56     61.48 o 
  -2   4   2       81.39       78.10      4.43 o 
  -1   4   2     1344.15     1425.08     16.26 o 
   0   4   2     1293.80     1252.57     13.85 o 
   1   4   2     3981.63     4072.97     43.19 o 
   2   4   2     4517.91     4934.10     56.14 o 
   3   4   2      450.61      432.47      9.49 o 
   4   4   2      305.33      317.47      9.18 o 
   5   4   2      284.97      319.27     11.60 o 
   6   4   2      352.57      358.16     13.45 o 
   7   4   2      708.64      694.70     26.54 o 
   8   4   2        2.15       29.49     21.99 o 
   9   4   2       70.98       75.18     26.24 o 
  10   4   2        1.96      -41.74     39.69 o 
 -10   5   2        5.54       19.75     41.92 o 
  -9   5   2       17.92       28.92     26.60 o 
  -8   5   2       90.55       98.79     26.92 o 
  -7   5   2        2.20       -4.28     10.08 o 
  -6   5   2     3247.52     3190.63    107.54 o 
  -5   5   2        9.72       10.73      6.66 o 
  -4   5   2       29.63       23.93      6.23 o 
  -3   5   2       31.45       50.51      5.62 o 
  -2   5   2      121.56      103.53      5.83 o 
  -1   5   2      467.13      458.19      8.24 o 
   0   5   2     5127.25     5288.06     48.15 o 
   1   5   2     1380.27     1434.47     19.28 o 
   2   5   2      373.75      426.40     10.17 o 
   3   5   2        2.95        5.24      4.80 o 
   4   5   2     3340.77     3253.52     46.77 o 
   5   5   2      762.14      713.59     19.75 o 
   6   5   2      284.01      262.29     41.60 o 
   7   5   2       33.39       86.82     21.67 o 
   8   5   2      107.56      100.75     24.44 o 
   9   5   2        6.59        6.22     31.77 o 
  -9   6   2      342.89      371.90     34.24 o 
  -8   6   2      134.30      103.27     26.45 o 
  -7   6   2       15.97       18.11     16.47 o 
  -6   6   2       50.66       37.01     15.52 o 
  -5   6   2       14.63       11.18     10.16 o 
  -4   6   2      408.08      400.12     12.99 o 
  -3   6   2     1555.49     1695.32     22.49 o 
  -2   6   2      211.70      217.16      7.07 o 
  -1   6   2        5.38        1.66      5.10 o 
   0   6   2      111.83      106.31      5.25 o 
   1   6   2    10461.23    10548.87     99.95 o 
   2   6   2     2813.31     2613.14     36.75 o 
   3   6   2      489.08      475.70     13.34 o 
   4   6   2        3.21        8.34      7.58 o 
   5   6   2        1.55        7.18     10.84 o 
   6   6   2      200.35      202.83     18.37 o 
   7   6   2     1126.26     1189.82     35.60 o 
   8   6   2       42.05       38.34     36.71 o 
   9   6   2        9.91      -17.91     27.85 o 
  -9   7   2      121.44      176.59     32.95 o 
  -8   7   2      148.40      162.87     27.92 o 
  -7   7   2      285.19      305.31     22.60 o 
  -6   7   2      320.62      361.23     21.85 o 
  -5   7   2      860.52      850.72     23.16 o 
  -4   7   2       93.44      112.77     10.51 o 
  -3   7   2       64.13       78.67      7.27 o 
  -2   7   2      359.84      363.07     11.22 o 
  -1   7   2     3515.31     3427.84     34.14 o 
   0   7   2       22.35       17.49      4.97 o 
   1   7   2      524.05      453.03     13.68 o 
   2   7   2        5.40        0.79      6.61 o 
   3   7   2      416.45      395.39     12.89 o 
   4   7   2     1694.06     1656.99     27.50 o 
   5   7   2     1164.62     1067.12     25.84 o 
   6   7   2        2.54       -0.08     16.34 o 
   7   7   2      157.24      207.14     21.65 o 
   8   7   2        0.64      -36.48     24.56 o 
   9   7   2       87.90       97.71     30.63 o 
  -8   8   2       15.63        8.79     21.60 o 
  -7   8   2        0.16        1.89     19.51 o 
  -6   8   2       62.70       71.97     18.25 o 
  -5   8   2        6.05       11.02     12.59 o 
  -4   8   2      388.24      457.56     15.90 o 
  -3   8   2      174.02      172.55     23.05 o 
  -2   8   2      191.64      192.94      9.01 o 
  -1   8   2      260.41      257.24     13.14 o 
   0   8   2      948.18      892.37     19.23 o 
   1   8   2       42.16       30.70      8.87 o 
   2   8   2     2712.77     2607.88     33.58 o 
   3   8   2       13.19       14.40      7.95 o 
   4   8   2       79.51      100.44     11.70 o 
   5   8   2      242.03      217.00     24.74 o 
   6   8   2      187.65      169.59     20.34 o 
   7   8   2       15.33       39.27     20.46 o 
   8   8   2       82.28      144.63     30.26 o 
  -8   9   2       58.20       39.73     23.70 o 
  -7   9   2       44.81       59.68     21.20 o 
  -6   9   2        0.21        6.03     19.07 o 
  -5   9   2      510.79      515.03     38.83 o 
  -4   9   2      262.09      266.89     22.40 o 
  -3   9   2       14.98       13.82      9.85 o 
  -2   9   2        0.12       -8.46      7.63 o 
  -1   9   2      985.17      922.43     19.35 o 
   0   9   2      420.16      382.45     13.50 o 
   1   9   2        9.72        4.36      9.55 o 
   2   9   2       66.44       64.32      9.21 o 
   3   9   2      565.69      514.78     17.41 o 
   4   9   2       38.25       12.06     11.71 o 
   5   9   2      201.07      209.02     23.55 o 
   6   9   2       76.87       96.46     19.99 o 
   7   9   2        1.75      -13.89     20.00 o 
   8   9   2       11.04        2.45     40.43 o 
  -7  10   2        1.72      -11.34     20.38 o 
  -6  10   2        1.20       11.54     19.84 o 
  -5  10   2      187.14      191.08     21.55 o 
  -4  10   2     1066.07     1090.99     33.40 o 
  -3  10   2      416.27      456.15     23.58 o 
  -2  10   2      225.55      202.20     13.94 o 
  -1  10   2       64.90       90.06     10.82 o 
   0  10   2       63.36       52.85     10.43 o 
   1  10   2       17.78       16.50     10.44 o 
   2  10   2     1664.19     1575.17     29.49 o 
   3  10   2       44.27       46.13     11.93 o 
   4  10   2       51.44       80.74     17.46 o 
   5  10   2      110.33      123.80     25.98 o 
   6  10   2       86.55      138.15     22.38 o 
   7  10   2       63.18       76.77     22.51 o 
  -7  11   2        5.23       -9.56     21.50 o 
  -6  11   2       23.51       32.42     35.62 o 
  -5  11   2      210.86      230.52     31.24 o 
  -4  11   2      101.10       86.48     19.29 o 
  -3  11   2      157.95      176.81     20.61 o 
  -2  11   2      254.96      271.31     25.35 o 
  -1  11   2      244.47      233.99     13.74 o 
   0  11   2      677.86      691.04     21.51 o 
   1  11   2       11.71       36.21     15.72 o 
   2  11   2       48.66       41.08     14.21 o 
   3  11   2      163.07      184.42     16.79 o 
   4  11   2      181.50      192.08     28.92 o 
   5  11   2      461.76      451.40     26.88 o 
   6  11   2       30.55       31.18     22.64 o 
   7  11   2       65.12       32.75     26.69 o 
  -6  12   2      280.28      379.63     50.40 o 
  -5  12   2      136.63      171.48     57.11 o 
  -4  12   2        5.20      -12.28     34.57 o 
  -3  12   2      131.87      120.24     21.39 o 
  -2  12   2       33.45       46.63     16.06 o 
  -1  12   2       25.08       28.11     18.27 o 
   0  12   2       13.90       33.31     12.69 o 
   1  12   2      191.14      212.01     18.09 o 
   2  12   2      270.63      274.28     18.94 o 
   3  12   2      345.80      398.15     33.91 o 
   4  12   2       42.87       21.76     40.43 o 
   5  12   2      199.22      175.55     32.49 o 
   6  12   2       13.49       17.72     31.02 o 
  -5  13   2       16.62       13.91     30.42 o 
  -4  13   2        1.67      -21.95     20.38 o 
  -3  13   2       12.11        7.39     20.57 o 
  -2  13   2      344.01      405.94     27.39 o 
  -1  13   2        2.86      -11.27     18.35 o 
   0  13   2      108.58       81.80     20.06 o 
   1  13   2      147.58      212.89     22.63 o 
   2  13   2        8.72        2.83     20.03 o 
   3  13   2       15.84       35.86     19.94 o 
   4  13   2      128.64      145.05     31.56 o 
  -3  14   2      152.64      144.08     24.78 o 
  -2  14   2      115.46      157.36     24.58 o 
  -1  14   2       27.97       -3.29     21.15 o 
   0  14   2        1.20       25.06     29.72 o 
   1  14   2      551.45      587.08     38.73 o 
   2  14   2       16.49       35.43     21.58 o 
   3  14   2       13.46       33.17     21.27 o 
  -9   0   3       66.71       61.86     37.82 o 
  -7   0   3       37.45       39.45     15.71 o 
  -5   0   3     3461.75     3312.19     65.13 o 
  -3   0   3      948.62     1012.84     23.32 o 
  -1   0   3    13074.82    14278.13    174.76 o 
   1   0   3     1800.10     2200.46     56.27 o 
   3   0   3      739.35      727.96     30.56 o 
   5   0   3     7059.42     6836.40    122.44 o 
   7   0   3       61.77       62.62     12.28 o 
   9   0   3      152.48       95.40     40.62 o 
 -10   1   3        0.94      -37.45     24.97 o 
  -9   1   3        4.09       28.32     23.78 o 
  -8   1   3      707.40      674.69     35.48 o 
  -7   1   3      132.43      135.59     15.56 o 
  -6   1   3      567.63      601.18     15.05 o 
  -5   1   3      143.44      137.50      7.57 o 
  -4   1   3     4801.02     4963.50     56.70 o 
  -3   1   3      709.61      674.06     10.00 o 
  -2   1   3    11075.64    11892.30    108.75 o 
  -1   1   3      331.69      381.40      5.63 o 
   0   1   3     4099.54     4184.29     60.14 o 
   1   1   3       93.48       95.13      4.28 o 
   2   1   3     8280.41     8749.17    123.28 o 
   3   1   3     4745.81     4722.18     59.57 o 
   4   1   3     1088.69     1039.49     20.70 o 
   5   1   3      133.76      155.65      7.53 o 
   6   1   3      178.48      219.59     10.96 o 
   7   1   3      203.54      211.89     10.92 o 
   8   1   3      317.54      327.43     21.22 o 
   9   1   3       50.61       40.79     25.40 o 
  10   1   3        1.04       23.39     27.34 o 
 -10   2   3        6.69        7.88     28.44 o 
  -9   2   3      202.92      221.92     30.00 o 
  -8   2   3      115.03       99.21     21.80 o 
  -7   2   3        7.38       14.73     11.17 o 
  -6   2   3      964.18      956.02     27.75 o 
  -5   2   3      369.82      393.18     10.70 o 
  -4   2   3     1412.53     1369.36     22.59 o 
  -3   2   3        3.82        1.57      2.61 o 
  -2   2   3      910.82      932.02     10.48 o 
  -1   2   3     5472.79     6197.00     48.45 o 
   0   2   3     3516.11     3832.38     34.07 o 
   1   2   3    15726.29    17072.99    184.44 o 
   2   2   3        5.11        7.63      2.65 o 
   3   2   3     2243.60     2274.57     31.95 o 
   4   2   3     1820.78     1703.12     31.03 o 
   5   2   3      327.32      339.28     21.54 o 
   6   2   3      410.09      410.80     13.32 o 
   7   2   3      217.02      228.50     17.54 o 
   8   2   3       31.91       20.41     16.15 o 
   9   2   3        2.71      -13.31     24.40 o 
  10   2   3       41.76       30.18     40.62 o 
 -10   3   3       97.04      137.13     47.88 o 
  -9   3   3      206.22      214.51     61.30 o 
  -8   3   3       27.63       30.44     16.48 o 
  -7   3   3      768.85      739.46     22.53 o 
  -6   3   3     1618.11     1503.81    120.59 o 
  -5   3   3      170.18      166.09      7.38 o 
  -4   3   3       85.09       81.92      5.28 o 
  -3   3   3     5823.13     6028.51     57.67 o 
  -2   3   3      498.63      536.96      7.02 o 
  -1   3   3     2604.46     2753.01     24.21 o 
   0   3   3      146.37      189.39      4.86 o 
   1   3   3     3699.92     3896.68     37.91 o 
   2   3   3     1039.90     1030.76     18.61 o 
   3   3   3     6329.85     4763.70    126.51 o 
   4   3   3     1177.92     1150.34     20.18 o 
   5   3   3      126.68      135.05      8.84 o 
   6   3   3       17.48       24.24      7.71 o 
   7   3   3       76.58       28.99     18.16 o 
   8   3   3        7.71       21.92     17.73 o 
   9   3   3        2.92      -49.05     32.70 o 
  10   3   3        0.11        7.08     40.62 o 
 -10   4   3      368.93      427.61     55.52 o 
  -9   4   3       10.40       15.01     23.63 o 
  -8   4   3       59.58       57.35     16.83 o 
  -7   4   3        2.58       -8.02     11.73 o 
  -6   4   3       52.46       33.64     11.41 o 
  -5   4   3       78.77       67.38     10.63 o 
  -4   4   3     4100.14     3998.46     40.76 o 
  -3   4   3       96.55       99.67      5.13 o 
  -2   4   3       87.25      108.11      3.75 o 
  -1   4   3      229.15      267.50      6.40 o 
   0   4   3    15176.88    15773.46    134.72 o 
   1   4   3       21.61       23.93      4.99 o 
   2   4   3      933.88     1014.69     18.27 o 
   3   4   3        0.23        0.18      3.60 o 
   4   4   3     1268.66     1248.27     27.64 o 
   5   4   3       15.28       20.33      7.73 o 
   6   4   3      603.21      573.05     16.58 o 
   7   4   3      246.78      266.28     19.63 o 
   8   4   3        4.84       15.22     22.44 o 
   9   4   3       23.94       59.49     26.86 o 
  10   4   3       17.59       79.75     44.53 o 
 -10   5   3        2.67      -11.92     40.62 o 
  -9   5   3       60.08       31.36     50.77 o 
  -8   5   3        0.48       -7.63     21.21 o 
  -7   5   3      550.77      623.84     33.10 o 
  -6   5   3      258.03      265.47     15.41 o 
  -5   5   3        3.34       14.43      7.59 o 
  -4   5   3      308.50      286.48      9.48 o 
  -3   5   3     5400.02     5297.41     56.50 o 
  -2   5   3     2451.62     2535.00     23.66 o 
  -1   5   3      750.13      713.50     10.34 o 
   0   5   3      263.70      269.84      6.51 o 
   1   5   3       23.89       19.31      4.95 o 
   2   5   3      579.12      565.24     11.62 o 
   3   5   3     3018.61     2925.63     87.94 o 
   4   5   3      104.89      114.77      7.15 o 
   5   5   3      346.66      335.73     14.24 o 
   6   5   3       47.05       49.90     14.57 o 
   7   5   3      934.34      988.53     39.40 o 
   8   5   3       12.81       22.50     23.88 o 
   9   5   3        3.36       11.37     25.33 o 
  -9   6   3      137.79      157.03     35.12 o 
  -8   6   3        2.19       15.63     24.02 o 
  -7   6   3       11.22       26.44     16.29 o 
  -6   6   3     2074.89     2038.23     80.51 o 
  -5   6   3      428.67      413.62     16.44 o 
  -4   6   3      510.75      492.73     14.35 o 
  -3   6   3      431.58      370.90      9.22 o 
  -2   6   3        7.35       12.76      4.97 o 
  -1   6   3      583.16      562.07     10.24 o 
   0   6   3     4571.36     4569.32     42.84 o 
   1   6   3      177.78      175.12      7.95 o 
   2   6   3       39.48       28.27      6.44 o 
   3   6   3      177.16      159.43      9.30 o 
   4   6   3       32.28       38.33      9.70 o 
   5   6   3      650.26      604.97     22.70 o 
   6   6   3       82.94       73.27     16.44 o 
   7   6   3       22.04       38.99     21.72 o 
   8   6   3      107.69      133.25     25.51 o 
   9   6   3       59.33       62.49     29.69 o 
  -9   7   3       13.04       -0.13     38.20 o 
  -8   7   3      206.22      209.25     23.92 o 
  -7   7   3       34.93       28.36     18.27 o 
  -6   7   3      469.90      466.13     24.11 o 
  -5   7   3        6.66       20.78     13.55 o 
  -4   7   3     1640.48     1534.74     26.16 o 
  -3   7   3      671.86      677.50     17.00 o 
  -2   7   3      743.33      728.68     18.35 o 
  -1   7   3      104.29      114.57      8.38 o 
   0   7   3      269.46      292.82      8.07 o 
   1   7   3      399.53      399.95     11.57 o 
   2   7   3     1906.88     1841.00     25.54 o 
   3   7   3     1210.09     1123.24     19.12 o 
   4   7   3       62.62       69.39     12.13 o 
   5   7   3      232.46      216.12     17.00 o 
   6   7   3       27.38       25.00     16.27 o 
   7   7   3       87.01      109.62     19.37 o 
   8   7   3      105.70      120.41     27.94 o 
   9   7   3       26.71       42.55     29.12 o 
  -8   8   3        0.98       11.93     21.68 o 
  -7   8   3        1.77      -26.61     17.74 o 
  -6   8   3        8.85      -13.48     15.99 o 
  -5   8   3     1664.75     1626.96     43.03 o 
  -4   8   3       73.32       59.64     12.57 o 
  -3   8   3      270.35      246.64     15.66 o 
  -2   8   3       11.94       14.51      6.83 o 
  -1   8   3      364.30      377.65     11.80 o 
   0   8   3     1267.52     1171.54     27.58 o 
   1   8   3     2641.10     2522.96     32.71 o 
   2   8   3      216.49      193.78     11.36 o 
   3   8   3       99.81       98.53      9.13 o 
   4   8   3       32.35       38.19     13.08 o 
   5   8   3      747.93      778.60     29.71 o 
   6   8   3       24.53       35.53     18.77 o 
   7   8   3        3.54      -12.99     18.78 o 
   8   8   3       16.73        6.89     42.02 o 
  -8   9   3       20.20       16.98     22.62 o 
  -7   9   3       10.47       23.91     21.50 o 
  -6   9   3      179.28      182.02     21.50 o 
  -5   9   3       57.90       43.21     14.43 o 
  -4   9   3      114.89      116.40     14.54 o 
  -3   9   3      687.13      656.41     26.74 o 
  -2   9   3     1995.21     1936.34     32.51 o 
  -1   9   3      605.48      572.88     16.14 o 
   0   9   3        0.15        6.05      8.90 o 
   1   9   3      981.21      898.59     21.42 o 
   2   9   3     1886.86     1768.57     26.77 o 
   3   9   3       28.43       20.45     10.29 o 
   4   9   3      539.18      569.93     20.99 o 
   5   9   3      221.09      209.62     20.76 o 
   6   9   3       24.66        5.84     18.37 o 
   7   9   3        4.06       19.06     21.73 o 
   8   9   3      124.62      145.95     41.55 o 
  -7  10   3       55.32       85.76     27.68 o 
  -6  10   3       42.85       53.88     22.13 o 
  -5  10   3        9.18       13.07     19.54 o 
  -4  10   3       37.93       58.67     15.47 o 
  -3  10   3       24.15       50.98     12.72 o 
  -2  10   3      190.10      172.41     14.00 o 
  -1  10   3     1743.64     1645.86     27.43 o 
   0  10   3      650.46      645.77     26.06 o 
   1  10   3      452.50      433.72     16.53 o 
   2  10   3        0.14       18.75     10.78 o 
   3  10   3       39.51       53.31     12.11 o 
   4  10   3      400.90      434.60     33.40 o 
   5  10   3      442.76      417.86     25.45 o 
   6  10   3       70.90       20.34     20.78 o 
   7  10   3       39.55       62.53     22.70 o 
  -7  11   3       46.82       61.23     29.09 o 
  -6  11   3       33.99       28.79     21.91 o 
  -5  11   3        1.88      -29.00     25.36 o 
  -4  11   3      320.76      319.70     23.57 o 
  -3  11   3      251.21      220.39     21.64 o 
  -2  11   3       26.03       46.88     12.65 o 
  -1  11   3      170.18      175.83     17.22 o 
   0  11   3       12.06        8.42     12.19 o 
   1  11   3      808.00      773.85     22.56 o 
   2  11   3       25.02       14.72     14.11 o 
   3  11   3      139.86      158.22     16.72 o 
   4  11   3       66.97       42.77     37.45 o 
   5  11   3        1.34       29.15     20.88 o 
   6  11   3      110.55      109.65     24.46 o 
  -6  12   3        6.11        1.33     29.68 o 
  -5  12   3       54.27       60.42     27.03 o 
  -4  12   3      115.04      142.06     21.85 o 
  -3  12   3        5.61        2.85     18.98 o 
  -2  12   3      125.85      102.11     19.45 o 
  -1  12   3        1.70       22.69     15.30 o 
   0  12   3      574.04      619.80     20.98 o 
   1  12   3      267.65      272.17     17.04 o 
   2  12   3       72.25      101.31     16.62 o 
   3  12   3       32.84       33.56     15.52 o 
   4  12   3       21.09       23.01     26.68 o 
   5  12   3       93.95      142.60     29.69 o 
   6  12   3      495.87      556.60     41.06 o 
  -5  13   3        0.02       12.55     29.54 o 
  -4  13   3       13.23       24.51     21.35 o 
  -3  13   3       86.94       93.96     22.54 o 
  -2  13   3       87.62      144.70     23.02 o 
  -1  13   3      177.98      258.47     23.93 o 
   0  13   3       24.46       36.25     22.60 o 
   1  13   3       38.31       54.77     20.28 o 
   2  13   3        1.48       13.13     21.06 o 
   3  13   3      285.65      317.63     24.81 o 
   4  13   3        0.44       11.44     26.01 o 
  -3  14   3       66.11       84.63     27.75 o 
  -2  14   3       55.95       82.59     23.50 o 
  -1  14   3       31.38       11.78     20.42 o 
   0  14   3      331.44      364.68     59.34 o 
   1  14   3        4.21       22.64     27.28 o 
   2  14   3        4.92       23.28     20.70 o 
   3  14   3        8.78       64.99     28.86 o 
 -10   0   4      124.51      149.43     45.65 o 
  -8   0   4       87.01      111.42     33.91 o 
  -6   0   4     3020.19     2974.59    121.67 o 
  -4   0   4        4.40       15.98     12.33 o 
  -2   0   4    37337.51    39010.20    536.86 o 
   0   0   4      328.10      225.63     15.99 o 
   2   0   4       94.98      108.07     12.67 o 
   4   0   4     7282.77     7175.84    104.69 o 
   6   0   4       17.84       28.18      9.04 o 
   8   0   4      591.76      537.49     35.77 o 
  10   0   4       10.39       46.77     41.92 o 
 -10   1   4       16.71       27.56     29.18 o 
  -9   1   4       28.86       50.34     25.58 o 
  -8   1   4      243.17      256.56     27.53 o 
  -7   1   4       22.12       27.80     18.24 o 
  -6   1   4       12.53       19.82      7.19 o 
  -5   1   4     2905.54     2815.92     35.62 o 
  -4   1   4     4295.55     4322.12     50.01 o 
  -3   1   4     1345.64     1327.64     17.35 o 
  -2   1   4       23.35       28.08      3.87 o 
  -1   1   4     1505.29     1679.39     18.57 o 
   0   1   4     3462.79     3870.22     48.32 o 
   1   1   4    37911.82    39852.87    481.67 o 
   2   1   4      249.34      235.74      9.51 o 
   3   1   4     1272.08     1386.81     33.13 o 
   4   1   4      274.67      293.37     10.58 o 
   5   1   4      474.15      475.54     11.49 o 
   6   1   4      569.63      576.80     16.22 o 
   7   1   4      488.03      462.27     15.22 o 
   8   1   4        2.43       -2.91     15.37 o 
   9   1   4        5.25        8.03     32.61 o 
  10   1   4        0.39      -31.02     27.71 o 
 -10   2   4        7.88       -0.90     28.52 o 
  -9   2   4       38.10       48.47     24.50 o 
  -8   2   4      270.65      255.39     28.43 o 
  -7   2   4      107.96      100.40     12.46 o 
  -6   2   4      415.61      445.49     25.38 o 
  -5   2   4     1092.37      971.21     16.47 o 
  -4   2   4       52.30       60.51      4.85 o 
  -3   2   4     1510.25     1525.98     19.36 o 
  -2   2   4     1306.40     1460.77     16.03 o 
  -1   2   4     3462.82     3729.73     33.32 o 
   0   2   4     4251.97     4641.67     43.60 o 
   1   2   4      304.64      372.35      8.21 o 
   2   2   4       21.61       18.72      3.91 o 
   3   2   4     2607.94     2551.86     35.32 o 
   4   2   4      810.94      758.44     46.87 o 
   5   2   4      266.57      292.38     15.11 o 
   6   2   4      581.70      582.61     15.80 o 
   7   2   4        2.63       17.52     11.16 o 
   8   2   4      418.55      509.09     24.89 o 
   9   2   4      150.39      144.28     27.20 o 
  10   2   4      245.32      247.81     51.42 o 
 -10   3   4        5.54      -33.35     42.30 o 
  -9   3   4       98.71       91.97     26.48 o 
  -8   3   4      239.74      274.96     20.89 o 
  -7   3   4      233.12      234.10     15.14 o 
  -6   3   4     1624.11     1451.45     62.23 o 
  -5   3   4      146.01      159.62      8.66 o 
  -4   3   4     1597.16     1602.56     18.42 o 
  -3   3   4     2170.33     2216.60     23.59 o 
  -2   3   4      574.74      563.41      7.63 o 
  -1   3   4      800.08      837.70      9.42 o 
   0   3   4     2830.06     2910.48     29.02 o 
   1   3   4     1008.98     1115.63     14.47 o 
   2   3   4     2935.97     3103.79     33.56 o 
   3   3   4        3.42        2.24      3.22 o 
   4   3   4      206.76      238.45      8.90 o 
   5   3   4     1488.88     1472.01     23.85 o 
   6   3   4     3257.27     3146.62     42.55 o 
   7   3   4      227.26      272.63     35.77 o 
   8   3   4        2.81        9.87     14.08 o 
   9   3   4        3.31       -8.28     23.28 o 
  10   3   4        4.65        5.59     45.46 o 
 -10   4   4       15.10       13.97     40.43 o 
  -9   4   4       17.83       21.25     23.40 o 
  -8   4   4        6.65        1.08     14.85 o 
  -7   4   4      628.72      662.00     27.58 o 
  -6   4   4      332.14      356.91     15.54 o 
  -5   4   4      106.46      108.82      7.18 o 
  -4   4   4        5.07        3.23      4.37 o 
  -3   4   4      870.89      895.77     12.05 o 
  -2   4   4        1.27       -1.20      2.71 o 
  -1   4   4    18396.75    18860.76    170.60 o 
   0   4   4      180.42      173.49      5.16 o 
   1   4   4        0.30       -0.83      4.01 o 
   2   4   4      428.70      462.22      9.99 o 
   3   4   4     8893.61     9078.84    100.02 o 
   4   4   4       88.00      115.68      7.92 o 
   5   4   4      197.70      205.20     10.54 o 
   6   4   4       58.28       75.57      9.99 o 
   7   4   4      183.47      209.52     52.17 o 
   8   4   4        0.01       17.70     33.72 o 
   9   4   4      595.02      647.97     39.75 o 
  10   4   4       19.51       12.10     28.96 o 
 -10   5   4       13.68       20.31     41.55 o 
  -9   5   4       71.03       71.10     27.29 o 
  -8   5   4      288.05      361.74     29.23 o 
  -7   5   4       32.60       29.63     16.14 o 
  -6   5   4       26.51        5.33     14.60 o 
  -5   5   4      207.06      196.68     10.51 o 
  -4   5   4     5202.32     5242.87     56.75 o 
  -3   5   4      227.28      233.67      7.75 o 
  -2   5   4       93.34      112.63      5.49 o 
  -1   5   4       15.59       11.40      3.65 o 
   0   5   4     3644.00     3707.96     37.14 o 
   1   5   4     2081.64     2151.11     26.17 o 
   2   5   4     1340.39     1252.59     18.00 o 
   3   5   4       13.93       12.05      5.08 o 
   4   5   4        3.05        2.90      5.75 o 
   5   5   4     1054.99      917.07     39.41 o 
   6   5   4     1615.65     1631.63     43.33 o 
   7   5   4       25.41       12.92     19.94 o 
   8   5   4        7.70       -2.67     22.08 o 
   9   5   4       49.23       35.63     27.61 o 
  -9   6   4       40.06       49.41     27.78 o 
  -8   6   4       15.10      -15.59     17.61 o 
  -7   6   4       27.47       61.64     17.60 o 
  -6   6   4      737.28      706.42     27.08 o 
  -5   6   4       20.55       12.03      9.98 o 
  -4   6   4       21.62       20.60      6.82 o 
  -3   6   4      731.82      780.05     13.13 o 
  -2   6   4      355.09      349.12      8.13 o 
  -1   6   4     3545.44     3513.87     34.16 o 
   0   6   4       84.60       76.08      5.30 o 
   1   6   4       63.91       77.10      6.57 o 
   2   6   4      614.09      519.86     12.48 o 
   3   6   4     1378.19     1309.78     19.71 o 
   4   6   4      799.33      718.90     20.65 o 
   5   6   4      427.53      435.12     17.44 o 
   6   6   4      420.27      462.01     56.36 o 
   7   6   4       73.66       77.97     30.00 o 
   8   6   4       22.27       50.38     34.28 o 
   9   6   4       28.09       15.06     26.77 o 
  -9   7   4        2.67       -5.11     49.28 o 
  -8   7   4      132.15      144.72     22.27 o 
  -7   7   4       73.72       96.30     18.46 o 
  -6   7   4      444.55      466.96     31.35 o 
  -5   7   4      175.18      168.49     14.68 o 
  -4   7   4      618.88      586.42     18.40 o 
  -3   7   4      992.83      960.74     18.16 o 
  -2   7   4      128.21      122.67      7.30 o 
  -1   7   4     1508.64     1504.90     18.35 o 
   0   7   4      405.83      406.12      9.67 o 
   1   7   4     1222.52     1223.74     19.55 o 
   2   7   4      154.20      151.41      8.93 o 
   3   7   4        1.39       -0.75      6.93 o 
   4   7   4      177.21      203.03     12.88 o 
   5   7   4      152.47      124.86     13.91 o 
   6   7   4      911.95      896.62     54.60 o 
   7   7   4      405.27      330.58     49.75 o 
   8   7   4       38.12       35.18     55.34 o 
   9   7   4        2.09        3.37     28.51 o 
  -8   8   4      168.97      178.99     24.63 o 
  -7   8   4       16.06       14.33     23.76 o 
  -6   8   4      249.40      217.49     21.44 o 
  -5   8   4      164.61      169.99     18.44 o 
  -4   8   4       31.23       26.77     12.72 o 
  -3   8   4       46.95       42.17      8.91 o 
  -2   8   4     3510.65     3332.24     51.67 o 
  -1   8   4     4492.34     4180.03     49.37 o 
   0   8   4       14.83       19.45      7.02 o 
   1   8   4      155.62      169.53     10.77 o 
   2   8   4      453.21      455.55     13.63 o 
   3   8   4       47.40       32.39      8.45 o 
   4   8   4     2588.40     2374.64     52.69 o 
   5   8   4      122.59      127.95     16.92 o 
   6   8   4       33.44       40.09     18.67 o 
   7   8   4        0.65       -3.21     19.81 o 
   8   8   4      140.88      164.68     31.95 o 
  -8   9   4       14.97       10.21     22.36 o 
  -7   9   4        9.34       24.14     20.66 o 
  -6   9   4       16.24       -9.40     17.99 o 
  -5   9   4     1256.09     1230.73     42.03 o 
  -4   9   4      114.26      101.07     14.27 o 
  -3   9   4      421.67      439.32     24.95 o 
  -2   9   4        8.02        6.67     10.42 o 
  -1   9   4       55.11       41.52      9.38 o 
   0   9   4     3914.11     3802.47     51.17 o 
   1   9   4     3955.94     3825.21     55.66 o 
   2   9   4        5.37       -2.98      8.67 o 
   3   9   4      112.48      121.64     12.17 o 
   4   9   4       63.35       52.86     17.79 o 
   5   9   4      556.99      521.52     25.86 o 
   6   9   4       45.74       30.98     24.01 o 
   7   9   4       29.89       22.45     21.68 o 
   8   9   4       24.21       23.63     50.77 o 
  -7  10   4       93.35      102.42     23.32 o 
  -6  10   4      236.39      238.78     30.28 o 
  -5  10   4      302.83      315.39     25.09 o 
  -4  10   4       12.79        2.40     14.37 o 
  -3  10   4       64.23       55.84     13.20 o 
  -2  10   4      704.70      695.50     21.11 o 
  -1  10   4      173.46      190.33     18.25 o 
   0  10   4     1019.62      962.50     23.61 o 
   1  10   4        0.59       -1.18     10.53 o 
   2  10   4        4.28        5.88     10.74 o 
   3  10   4      384.79      351.34     16.10 o 
   4  10   4       25.65       14.67     14.18 o 
   5  10   4       11.74        2.75     18.13 o 
   6  10   4        4.46       18.84     19.93 o 
   7  10   4      151.83      222.16     25.65 o 
  -7  11   4        0.52      -29.43     23.42 o 
  -6  11   4      115.48      155.75     53.57 o 
  -5  11   4       30.25       31.07     25.99 o 
  -4  11   4       98.48      118.14     28.11 o 
  -3  11   4       90.47       96.76     19.44 o 
  -2  11   4      246.31      257.59     18.34 o 
  -1  11   4      145.53      112.46     15.62 o 
   0  11   4      167.68      144.95     14.03 o 
   1  11   4       73.45       79.93     12.73 o 
   2  11   4      504.64      552.58     21.61 o 
   3  11   4      117.98      130.63     15.99 o 
   4  11   4       36.52       51.72     23.63 o 
   5  11   4       12.31       -3.26     20.20 o 
   6  11   4       22.65       10.82     22.13 o 
  -6  12   4        0.13       -6.63     37.45 o 
  -5  12   4       74.42       36.18     29.36 o 
  -4  12   4       83.95       98.18     21.07 o 
  -3  12   4        3.14       19.24     20.59 o 
  -2  12   4      141.30      133.15     28.53 o 
  -1  12   4      452.95      430.34     21.89 o 
   0  12   4        1.65       13.01     12.86 o 
   1  12   4       58.25       97.00     21.83 o 
   2  12   4        4.61       10.71     14.61 o 
   3  12   4       41.46       48.60     15.84 o 
   4  12   4      119.16      134.93     41.64 o 
   5  12   4       25.83       41.53     32.23 o 
   6  12   4        2.15       14.97     30.88 o 
  -5  13   4       44.11       58.77     30.41 o 
  -4  13   4      133.67      148.64     24.96 o 
  -3  13   4        3.58       13.47     21.05 o 
  -2  13   4        0.50       -7.79     18.71 o 
  -1  13   4        0.79       -6.63     29.54 o 
   0  13   4      633.06      667.20     30.69 o 
   1  13   4       15.10       57.87     19.10 o 
   2  13   4       16.16       27.15     19.88 o 
   3  13   4        3.44       16.76     20.06 o 
   4  13   4        0.92      -39.26     26.18 o 
  -3  14   4        1.66       23.11     28.11 o 
  -2  14   4       46.12       56.82     22.72 o 
  -1  14   4      131.32      136.19     34.73 o 
   0  14   4       12.39       37.44     26.84 o 
   1  14   4       23.79      -24.39     26.36 o 
   2  14   4      131.91      167.90     23.81 o 
   3  14   4      122.86      126.92     36.61 o 
  -9   0   5      463.34      430.78     48.07 o 
  -7   0   5      235.34      233.65     32.23 o 
  -5   0   5      826.26      868.69     20.50 o 
  -3   0   5     4605.11     4544.02     66.50 o 
  -1   0   5    21971.17    22591.47    272.71 o 
   1   0   5    49339.09    51179.26    877.24 o 
   3   0   5    11033.92    12870.10    225.96 o 
   5   0   5       41.17       44.77      9.98 o 
   7   0   5      399.96      483.59     26.90 o 
   9   0   5        1.11        0.19     35.40 o 
 -10   1   5      104.79       92.11     29.16 o 
  -9   1   5       19.03       16.98     23.41 o 
  -8   1   5        0.44      -10.64     20.34 o 
  -7   1   5      138.17      125.86     15.23 o 
  -6   1   5     1311.34     1351.49     25.88 o 
  -5   1   5      529.99      518.38     10.70 o 
  -4   1   5     4556.62     4766.56     49.79 o 
  -3   1   5      432.86      475.44      7.10 o 
  -2   1   5     3240.61     3470.75     33.44 o 
  -1   1   5      802.99      929.20     10.67 o 
   1   1   5     1258.50     1364.11     22.98 o 
   2   1   5       41.25       58.11      8.94 o 
   3   1   5      637.90      656.60     15.57 o 
   4   1   5     9280.42     9462.61    105.14 o 
   5   1   5       66.79       50.88      7.31 o 
   6   1   5      345.12      336.56     12.79 o 
   7   1   5       21.37       39.30      8.60 o 
   8   1   5      120.38      153.20     18.82 o 
   9   1   5       10.16       -1.06     24.34 o 
  10   1   5        7.30       34.98     27.53 o 
 -10   2   5       57.90       17.19     28.86 o 
  -9   2   5       51.75       36.47     24.35 o 
  -8   2   5       68.52       79.57     20.68 o 
  -7   2   5      247.84      249.66     17.86 o 
  -6   2   5      414.57      455.51     19.37 o 
  -5   2   5       96.26       96.54      6.20 o 
  -4   2   5     1942.02     1920.35     24.71 o 
  -3   2   5     4734.13     4709.27     60.38 o 
  -2   2   5     5226.51     5339.14     51.19 o 
  -1   2   5        7.43        2.20      2.13 o 
   0   2   5    10204.42    10572.57     96.43 o 
   1   2   5      164.44      157.35      7.41 o 
   2   2   5     7933.05     7967.99     87.74 o 
   3   2   5     9173.20     9484.32    104.69 o 
   4   2   5     4087.84     4082.46     77.76 o 
   5   2   5      281.79      286.31     29.36 o 
   6   2   5       25.21       15.01      8.41 o 
   7   2   5      225.72      240.53     12.53 o 
   8   2   5      395.00      401.05     18.98 o 
   9   2   5       12.35       19.48     19.32 o 
  10   2   5      153.86      263.09     52.36 o 
 -10   3   5        5.45       35.59     44.53 o 
  -9   3   5      154.58      183.04     49.65 o 
  -8   3   5      181.29      198.19     20.36 o 
  -7   3   5       72.86       70.27     11.55 o 
  -6   3   5      440.13      453.18     17.23 o 
  -5   3   5     1595.74     1441.90     38.32 o 
  -4   3   5        1.33        2.52      4.28 o 
  -3   3   5       14.88        6.38      3.19 o 
  -2   3   5      582.14      608.57      8.52 o 
  -1   3   5     3020.69     3197.45     29.49 o 
   0   3   5     1481.31     1560.20     15.81 o 
   1   3   5     2832.30     2985.52     32.22 o 
   2   3   5        0.03       -2.90      3.63 o 
   3   3   5      428.61      422.42     12.90 o 
   4   3   5      628.38      649.64     26.95 o 
   5   3   5     2371.79     2261.72     32.60 o 
   6   3   5       41.35       28.37     10.77 o 
   7   3   5       41.50       40.02     11.13 o 
   8   3   5       71.47       29.93     13.41 o 
   9   3   5      135.88      175.20     29.68 o 
  10   3   5       37.02      -40.25     42.11 o 
 -10   4   5       45.30       22.17     44.72 o 
  -9   4   5        3.31      -13.15     24.93 o 
  -8   4   5      416.16      430.00     30.21 o 
  -7   4   5      230.87      234.54     18.36 o 
  -6   4   5      217.85      197.14     14.98 o 
  -5   4   5      514.76      540.42     18.96 o 
  -4   4   5     3074.16     3019.98     32.10 o 
  -3   4   5     1386.11     1459.98     16.65 o 
  -2   4   5      165.85      123.81      5.00 o 
  -1   4   5       32.32       27.39      3.88 o 
   0   4   5      406.06      371.19      7.60 o 
   1   4   5      170.38      182.28      7.31 o 
   2   4   5     4386.30     4262.75     45.73 o 
   3   4   5        0.90        2.49      4.78 o 
   4   4   5       10.52        3.71      3.14 o 
   5   4   5        0.22       -5.38      8.61 o 
   6   4   5     1533.79     1518.71     31.56 o 
   7   4   5        5.13       -3.47     19.60 o 
   8   4   5       64.44       23.23     22.46 o 
   9   4   5       49.97       26.33     27.93 o 
  10   4   5       24.31       44.91     31.04 o 
 -10   5   5       57.16      117.94     48.44 o 
  -9   5   5      136.52      175.28     38.38 o 
  -8   5   5        0.45        8.90     16.32 o 
  -7   5   5     1108.41     1065.78     32.22 o 
  -6   5   5       49.23       55.47     12.11 o 
  -5   5   5      405.77      425.85     13.61 o 
  -4   5   5      204.38      220.97      9.67 o 
  -3   5   5       24.08       27.17      5.38 o 
  -2   5   5      697.50      664.67     10.07 o 
   0   5   5      395.47      444.86      8.69 o 
   1   5   5       15.46       15.71      5.31 o 
   2   5   5      125.35      161.11      7.37 o 
   3   5   5     2003.82     2017.46     35.22 o 
   4   5   5       60.69       50.80      6.94 o 
   5   5   5     1786.13     1815.85     38.09 o 
   6   5   5       51.49       40.67     12.17 o 
   7   5   5       73.44       70.01     50.49 o 
   8   5   5       70.12       63.44     28.13 o 
   9   5   5       27.34       69.87     28.23 o 
  -9   6   5        1.66       42.67     27.58 o 
  -8   6   5      114.72      117.98     20.59 o 
  -7   6   5      287.94      257.66     20.77 o 
  -6   6   5      207.51      213.59     18.98 o 
  -5   6   5      124.83      132.91     14.30 o 
  -4   6   5      753.32      776.04     15.45 o 
  -3   6   5     1859.21     1811.31     22.78 o 
  -2   6   5     4871.58     4458.58     42.15 o 
  -1   6   5        1.15       -3.99      4.26 o 
   0   6   5      253.84      257.57      8.24 o 
   1   6   5      916.18      901.20     15.62 o 
   2   6   5     2104.94     2223.07     28.16 o 
   3   6   5       96.98       88.44      8.97 o 
   4   6   5       15.23        4.99      7.04 o 
   5   6   5      211.86      194.50     13.77 o 
   6   6   5      112.43       69.24     35.68 o 
   7   6   5      288.02      286.78     46.39 o 
   8   6   5      316.38      313.27     37.54 o 
   9   6   5       17.26       14.26     38.94 o 
  -9   7   5        5.63       -2.21     26.53 o 
  -8   7   5        0.01      -28.07     18.72 o 
  -7   7   5      207.02      221.68     21.18 o 
  -6   7   5      232.63      262.56     20.19 o 
  -5   7   5      473.46      488.07     18.69 o 
  -4   7   5      940.68      884.71     23.41 o 
  -3   7   5        9.56       11.16      7.39 o 
  -2   7   5     1084.02     1050.62     14.88 o 
  -1   7   5       69.38       73.55      5.95 o 
   0   7   5     2564.33     2490.26     40.19 o 
   1   7   5      304.74      307.73     11.18 o 
   2   7   5        4.10        1.26      6.75 o 
   3   7   5       99.73       93.07      8.42 o 
   4   7   5     1873.41     1710.84     46.01 o 
   5   7   5      310.86      377.16     17.52 o 
   6   7   5        7.59       -1.81     15.92 o 
   7   7   5      131.60      127.06     26.48 o 
   8   7   5        6.72        5.77     24.98 o 
   9   7   5        2.43       34.39     40.71 o 
  -8   8   5       47.84       56.86     32.42 o 
  -7   8   5      112.03      139.80     20.53 o 
  -6   8   5      177.81      126.18     18.13 o 
  -5   8   5      109.62       85.38     16.24 o 
  -4   8   5        7.91       -4.12     13.10 o 
  -3   8   5     1600.44     1527.04     24.65 o 
  -2   8   5        0.32       -8.13      5.42 o 
  -1   8   5     1054.05      984.75     21.15 o 
   0   8   5        0.82        4.80      6.98 o 
   1   8   5      776.78      766.97     16.64 o 
   2   8   5        1.48       -0.29      7.56 o 
   3   8   5       75.05       97.58     10.69 o 
   4   8   5       57.66       70.98     12.84 o 
   5   8   5      110.70       86.84     13.93 o 
   6   8   5       99.63       96.25     25.14 o 
   7   8   5       99.22      117.53     26.24 o 
   8   8   5        2.85        9.22     25.63 o 
  -8   9   5       23.72      -19.63     32.00 o 
  -7   9   5        7.21      -13.46     20.69 o 
  -6   9   5      273.32      283.75     24.30 o 
  -5   9   5       25.04       11.19     13.64 o 
  -4   9   5      382.53      406.19     18.81 o 
  -3   9   5      257.33      244.90     12.34 o 
  -2   9   5      797.50      824.91     34.81 o 
  -1   9   5        4.23        6.44      9.54 o 
   0   9   5       70.33       75.12     10.77 o 
   1   9   5      443.37      409.53     13.24 o 
   2   9   5       78.71       90.40      9.75 o 
   3   9   5      121.49      122.30     10.41 o 
   4   9   5     1300.65     1233.71     37.63 o 
   5   9   5       13.94       -2.10     16.15 o 
   6   9   5       10.35        7.11     19.35 o 
   7   9   5       36.86       82.81     22.04 o 
   8   9   5       17.48       12.65     29.38 o 
  -7  10   5       42.31        5.64     21.66 o 
  -6  10   5       84.10       87.59     21.35 o 
  -5  10   5       16.05        7.61     14.21 o 
  -4  10   5      227.86      219.10     20.73 o 
  -3  10   5      746.55      763.21     25.72 o 
  -2  10   5      116.94      116.54     23.26 o 
  -1  10   5       10.82       17.83     11.24 o 
   0  10   5      284.13      269.13     16.83 o 
   1  10   5      689.86      670.03     20.64 o 
   2  10   5      536.86      537.35     17.99 o 
   3  10   5      943.54      886.96     23.06 o 
   4  10   5      226.68      230.57     17.90 o 
   5  10   5        6.71      -10.13     17.94 o 
   6  10   5        2.17        4.17     20.68 o 
   7  10   5       76.90       39.91     23.43 o 
  -7  11   5       13.42       -2.20     24.04 o 
  -6  11   5      278.69      309.21     76.49 o 
  -5  11   5      193.89      184.76     22.38 o 
  -4  11   5       71.73       61.92     39.91 o 
  -3  11   5        4.76      -17.40     15.58 o 
  -2  11   5       77.42       72.03     15.04 o 
  -1  11   5      530.92      614.39     23.41 o 
   0  11   5      236.02      226.11     15.11 o 
   1  11   5       49.92       53.31     12.54 o 
   2  11   5       23.24        5.52     12.10 o 
   3  11   5       50.79       33.27     15.03 o 
   4  11   5      201.59      214.38     27.68 o 
   5  11   5      118.20      153.18     32.59 o 
   6  11   5       78.90       58.72     23.52 o 
  -6  12   5        2.25       42.45     30.93 o 
  -5  12   5       19.27       32.02     29.10 o 
  -4  12   5      110.71      128.24     30.03 o 
  -3  12   5      243.53      232.31     22.62 o 
  -2  12   5      524.53      593.38     29.19 o 
  -1  12   5       13.24       10.63     15.05 o 
   0  12   5       83.30       67.07     15.98 o 
   1  12   5      128.84      148.45     17.61 o 
   2  12   5      317.10      319.11     19.71 o 
   3  12   5       40.65       12.34     16.33 o 
   4  12   5        0.70       -8.47     23.79 o 
   5  12   5       36.35       24.38     45.18 o 
  -5  13   5      121.13      118.09     63.44 o 
  -4  13   5        3.58       18.21     21.80 o 
  -3  13   5        5.42       -8.68     19.97 o 
  -2  13   5       29.08       75.22     22.02 o 
  -1  13   5      240.18      274.68     24.50 o 
   0  13   5       30.55       78.59     24.30 o 
   1  13   5       65.63       82.52     19.96 o 
   2  13   5        7.43      -27.23     18.15 o 
   3  13   5       12.99        5.90     25.26 o 
   4  13   5       21.53       13.65     57.11 o 
  -3  14   5       72.73      112.75     24.61 o 
  -2  14   5      238.22      288.65     27.07 o 
  -1  14   5       32.69       23.60     21.36 o 
   0  14   5       55.47       80.44     29.23 o 
   1  14   5       10.26       44.49     26.36 o 
   2  14   5      131.47      143.77     23.30 o 
   3  14   5       12.28       15.44     28.42 o 
 -10   0   6       33.44      175.33     46.21 o 
  -8   0   6      333.09      303.52     38.01 o 
  -6   0   6      462.33      498.17     34.38 o 
  -4   0   6     6420.83     6743.63     97.80 o 
  -2   0   6     2107.89     2217.26     29.22 o 
   0   0   6     2041.40     2282.80     35.02 o 
   2   0   6       59.94       58.41      7.36 o 
   4   0   6     1297.75     1344.12     34.00 o 
   6   0   6     1468.81     1407.84     40.67 o 
   8   0   6       27.18       -3.25     18.90 o 
  10   0   6        2.15      -21.99     38.01 o 
 -10   1   6        1.59       49.77     29.08 o 
  -9   1   6      398.97      412.04     54.87 o 
  -8   1   6       37.46       48.99     21.65 o 
  -7   1   6      878.58      904.89     35.07 o 
  -6   1   6       18.70       13.60      8.91 o 
  -5   1   6      340.09      353.89      8.65 o 
  -4   1   6      806.19      915.94     11.87 o 
  -3   1   6     7552.16     7946.98     87.05 o 
  -2   1   6      750.62      867.17     11.41 o 
  -1   1   6     1659.21     1879.60     17.93 o 
   0   1   6        1.83        5.58      2.18 o 
   1   1   6       90.66       98.13      5.68 o 
   3   1   6    11622.55    11579.81    165.54 o 
   4   1   6      116.85      129.36      7.11 o 
   5   1   6        7.13        1.02      7.98 o 
   6   1   6        1.10       -0.56      4.98 o 
   7   1   6      360.44      377.85     13.21 o 
   8   1   6       49.20       41.62     25.09 o 
   9   1   6        4.51      -35.85     23.90 o 
  10   1   6       14.38       46.94     29.04 o 
 -10   2   6      279.69      340.79     36.68 o 
  -9   2   6      211.44      242.67     30.39 o 
  -8   2   6       76.85       85.75     22.59 o 
  -7   2   6       22.39       23.78     14.04 o 
  -6   2   6     1293.24     1266.79     34.74 o 
  -5   2   6     2119.32     2143.80     25.23 o 
  -4   2   6     2662.30     2572.80     37.19 o 
  -3   2   6      583.76      601.17     11.89 o 
  -2   2   6       18.75       20.07      2.81 o 
  -1   2   6     1184.41     1313.54     15.99 o 
   0   2   6    50079.92    52682.66    547.95 o 
   1   2   6    10512.54    11160.15    109.57 o 
   2   2   6       19.42       19.16      4.49 o 
   3   2   6        1.98        5.32      5.09 o 
   4   2   6      818.24      850.13     25.15 o 
   5   2   6     1490.04     1448.81     36.85 o 
   6   2   6      819.49      889.03     19.38 o 
   7   2   6       51.11       38.14     10.33 o 
   8   2   6       39.62       33.90     14.00 o 
   9   2   6        0.97        3.42     18.93 o 
  10   2   6       90.13      144.59     44.16 o 
 -10   3   6        0.06      -61.77     41.18 o 
  -9   3   6        4.36      -36.75     24.70 o 
  -8   3   6      315.27      345.85     22.36 o 
  -7   3   6      875.53      818.44     38.84 o 
  -6   3   6     3264.90     3132.17     47.97 o 
  -5   3   6      403.82      416.37     17.14 o 
  -3   3   6      411.69      396.84      9.00 o 
  -2   3   6     5251.94     5390.30     56.07 o 
  -1   3   6      795.24      789.34     10.37 o 
   0   3   6       93.23       96.73      4.88 o 
   1   3   6      349.97      339.81      8.98 o 
   2   3   6     6279.83     6293.41     64.41 o 
   3   3   6     2849.13     2906.04     44.29 o 
   4   3   6     2602.20     2490.63     33.26 o 
   5   3   6     1112.24     1067.92     27.78 o 
   6   3   6        5.58        6.99     10.15 o 
   7   3   6       22.45       26.55     13.34 o 
   8   3   6      487.43      500.57     32.28 o 
   9   3   6       71.65       82.45     25.15 o 
  10   3   6       74.64      146.45     45.84 o 
 -10   4   6        7.66      -10.99     43.79 o 
  -9   4   6      201.53      235.88     46.21 o 
  -8   4   6       33.03       17.45     22.48 o 
  -7   4   6      241.01      231.56     20.46 o 
  -6   4   6      725.87      676.53     33.03 o 
  -5   4   6     3009.75     3027.69     40.27 o 
  -4   4   6       49.87       51.89      4.68 o 
  -3   4   6      940.57      968.98     12.73 o 
  -2   4   6      571.54      631.01     10.53 o 
  -1   4   6      332.23      302.29      7.14 o 
   0   4   6       24.29       23.24      3.67 o 
   1   4   6    28171.41    30520.75    296.71 o 
   2   4   6       14.85       10.53      3.75 o 
   3   4   6       97.82      104.08      5.98 o 
   4   4   6        0.98        7.27      7.04 o 
   5   4   6      500.95      453.11     29.41 o 
   6   4   6       14.40       30.43     10.66 o 
   7   4   6      124.73      158.15     23.59 o 
   8   4   6       29.00       65.40     23.19 o 
   9   4   6      159.48      154.62     29.57 o 
 -10   5   6       52.37      130.24     47.70 o 
  -9   5   6       21.82       14.16     25.94 o 
  -8   5   6      243.85      272.26     22.85 o 
  -7   5   6      229.13      209.34     19.38 o 
  -6   5   6     2136.10     2071.75     37.44 o 
  -5   5   6      249.37      245.11     14.54 o 
  -4   5   6      119.61      102.99      7.13 o 
  -3   5   6       51.30       53.99      5.10 o 
  -2   5   6     2154.35     2019.28     21.33 o 
  -1   5   6       55.46       74.03      5.12 o 
   0   5   6      221.99      237.22      6.68 o 
   1   5   6      141.94      156.59      7.03 o 
   2   5   6     3313.31     3124.84     35.94 o 
   3   5   6        7.63       10.87      4.97 o 
   4   5   6      997.13      971.65     22.15 o 
   5   5   6      222.35      220.89     17.86 o 
   6   5   6        2.08       13.77     11.14 o 
   7   5   6       24.40       49.19     22.13 o 
   8   5   6      163.95      152.62     27.29 o 
   9   5   6        9.28       20.65     26.80 o 
  -9   6   6       31.91       26.37     27.51 o 
  -8   6   6       69.96       59.69     19.91 o 
  -7   6   6      154.54      156.98     19.48 o 
  -6   6   6      249.45      237.19     15.44 o 
  -5   6   6     1843.58     1817.17     33.14 o 
  -4   6   6      778.56      765.66     15.41 o 
  -3   6   6      923.33      843.38     20.30 o 
  -2   6   6     1126.59     1094.24     14.72 o 
  -1   6   6     1659.03     1642.70     21.84 o 
   0   6   6     5757.70     5793.11     56.43 o 
   1   6   6     2551.59     2397.26     29.53 o 
   2   6   6       67.97       98.28      7.51 o 
   3   6   6       34.95       20.40      7.78 o 
   4   6   6      567.62      540.42     18.44 o 
   5   6   6     1872.03     1860.64     60.74 o 
   6   6   6       39.05       23.78     15.20 o 
   7   6   6        2.17       -5.40     19.50 o 
   8   6   6      177.14      211.31     30.56 o 
   9   6   6        1.99      -11.73     26.94 o 
  -9   7   6      132.29      144.15     30.49 o 
  -8   7   6       73.57       43.97     28.11 o 
  -7   7   6      249.39      252.44     22.67 o 
  -6   7   6      115.01      122.88     18.47 o 
  -5   7   6      338.12      341.75     16.52 o 
  -4   7   6      322.54      352.11     15.43 o 
  -3   7   6     2155.45     2089.58     28.98 o 
  -2   7   6      615.64      620.41     11.63 o 
  -1   7   6     1988.80     2032.59     28.30 o 
   0   7   6       54.80       64.05      8.74 o 
   1   7   6      372.75      338.48     10.81 o 
   2   7   6     1090.08      993.23     17.97 o 
   3   7   6     2839.30     2663.28     33.78 o 
   4   7   6      162.39      151.02     13.02 o 
   5   7   6      103.37       86.51     17.82 o 
   6   7   6       40.08        6.06     29.31 o 
   7   7   6       83.75       90.67     24.83 o 
   8   7   6      404.42      428.69     35.44 o 
   9   7   6        0.88       19.94     29.18 o 
  -8   8   6      124.01      127.02     23.87 o 
  -7   8   6      182.95      223.27     31.68 o 
  -6   8   6      542.81      546.21     48.55 o 
  -5   8   6      234.07      190.32     15.15 o 
  -4   8   6     1417.44     1389.36     29.51 o 
  -3   8   6      356.68      326.37     12.52 o 
  -2   8   6       15.73        3.36      8.99 o 
  -1   8   6      225.17      235.09     11.85 o 
   0   8   6     2519.08     2448.51     31.86 o 
   1   8   6      530.59      505.56     14.50 o 
   2   8   6      244.79      266.94     11.36 o 
   3   8   6      201.27      244.76     13.43 o 
   4   8   6      169.90      200.11     20.98 o 
   5   8   6        6.46        4.32      8.35 o 
   6   8   6      600.15      585.97     40.75 o 
   7   8   6        0.87       -1.17     23.45 o 
   8   8   6        0.18        2.30     27.55 o 
  -8   9   6        5.15       56.47     23.88 o 
  -7   9   6      181.07      206.36     32.39 o 
  -6   9   6       40.34       34.19     18.81 o 
  -5   9   6        0.11      -17.51     13.60 o 
  -4   9   6       35.25       34.13     16.78 o 
  -3   9   6     1298.88     1291.95     23.67 o 
  -2   9   6        4.25       19.68     12.11 o 
  -1   9   6       69.17       81.43     15.04 o 
   0   9   6     1443.85     1326.11     25.45 o 
   1   9   6       28.18       23.30      9.11 o 
   2   9   6      250.26      263.85     11.93 o 
   3   9   6     1511.84     1502.40     29.41 o 
   4   9   6      400.98      389.85     18.99 o 
   5   9   6       55.63       81.29     18.53 o 
   6   9   6        8.93        8.97     18.18 o 
   7   9   6       86.24       89.77     34.56 o 
   8   9   6        5.51        4.86     29.80 o 
  -7  10   6       13.06       31.27     22.87 o 
  -6  10   6        6.63       -4.30     22.27 o 
  -5  10   6      297.77      339.95     30.23 o 
  -4  10   6      537.38      556.94     26.39 o 
  -3  10   6      262.17      232.64     18.02 o 
  -2  10   6      251.56      245.92     17.80 o 
  -1  10   6       34.67       38.34     11.01 o 
   0  10   6     1043.91     1045.11     37.35 o 
   1  10   6       24.40       11.81     10.99 o 
   2  10   6      190.30      215.71     13.88 o 
   3  10   6        9.07       17.28     11.62 o 
   4  10   6      222.52      189.69     16.98 o 
   5  10   6      111.95      106.67     21.19 o 
   6  10   6        7.96       -8.73     29.81 o 
   7  10   6       13.36       -2.72     26.22 o 
  -7  11   6      101.48      139.82     25.83 o 
  -6  11   6       69.16       41.52     27.22 o 
  -5  11   6       15.91        6.79     18.70 o 
  -4  11   6       53.78       58.52     19.71 o 
  -3  11   6      119.01       97.31     16.69 o 
  -2  11   6      595.00      611.28     24.31 o 
  -1  11   6      157.25      142.47     16.78 o 
   0  11   6        0.06        0.83     11.40 o 
   1  11   6       96.51       96.00     13.38 o 
   2  11   6      209.89      218.20     15.46 o 
   3  11   6      468.78      447.91     21.31 o 
   4  11   6      115.78      111.69     21.54 o 
   5  11   6       37.20       55.78     20.94 o 
   6  11   6       39.68       18.83     24.16 o 
  -6  12   6        4.59        5.70     30.56 o 
  -5  12   6      123.25      101.82     34.19 o 
  -4  12   6        8.83       -2.63     19.21 o 
  -3  12   6       75.56      121.85     20.87 o 
  -2  12   6       30.35       25.14     18.43 o 
  -1  12   6      223.13      245.28     23.17 o 
   0  12   6       20.72       23.86     15.19 o 
   1  12   6      910.66      934.58     26.44 o 
   2  12   6        7.38       14.88     15.66 o 
   3  12   6       39.53       29.65     18.73 o 
   4  12   6       15.93       38.22     25.49 o 
   5  12   6       21.10       -3.12     27.26 o 
  -4  13   6       73.15       68.28     21.43 o 
  -3  13   6        2.85       51.76     22.52 o 
  -2  13   6      310.63      325.87     27.10 o 
  -1  13   6       10.52       18.18     20.13 o 
   0  13   6      104.28      121.53     22.80 o 
   1  13   6       45.73       52.25     19.26 o 
   2  13   6      316.73      314.44     30.55 o 
   3  13   6        0.39       16.76     26.52 o 
   4  13   6       35.99       43.75     26.72 o 
  -3  14   6        4.14       16.72     23.00 o 
  -2  14   6      155.72      205.45     26.86 o 
  -1  14   6       51.23       47.62     21.98 o 
   0  14   6       24.03       57.37     21.75 o 
   1  14   6       29.37       42.83     27.93 o 
   2  14   6       29.64       47.20     21.49 o 
  -9   0   7        8.01       -0.56     35.21 o 
  -7   0   7     1944.88     1782.92     73.22 o 
  -5   0   7      198.18      249.00     11.92 o 
  -3   0   7     5313.45     5786.50     83.39 o 
  -1   0   7   177812.30   181324.77   2177.23 o 
   1   0   7    16434.56    17566.37    302.95 o 
   3   0   7      617.92      530.77     19.19 o 
   5   0   7      990.60      876.93     22.55 o 
   7   0   7      149.56      161.17     15.30 o 
   9   0   7      204.69      225.45     43.04 o 
 -10   1   7       94.75      112.02     36.52 o 
  -9   1   7        0.90      -21.21     23.03 o 
  -8   1   7      488.84      471.87     32.41 o 
  -7   1   7      185.81      171.64     16.52 o 
  -6   1   7     1028.48     1015.77     27.28 o 
  -5   1   7     1585.70     1622.04     22.16 o 
  -4   1   7     3465.26     3314.36     45.19 o 
  -3   1   7      724.07      716.87     10.85 o 
  -2   1   7     1749.47     1788.65     16.53 o 
  -1   1   7      238.48      270.79      5.07 o 
   0   1   7    21038.36    22182.38    217.33 o 
   1   1   7    14254.44    14816.44    208.06 o 
   2   1   7     3526.94     3732.64     70.87 o 
   3   1   7     3795.62     4017.14     62.61 o 
   4   1   7      624.02      682.63     13.89 o 
   5   1   7      333.82      307.06     12.80 o 
   6   1   7     3459.49     3147.10     38.79 o 
   7   1   7      209.06      166.63     12.29 o 
   8   1   7       30.12       18.64     12.06 o 
   9   1   7        3.77      -16.27     18.33 o 
  10   1   7        6.12       -9.55     28.85 o 
 -10   2   7       45.98       53.43     29.86 o 
  -9   2   7       19.71       -8.22     24.06 o 
  -8   2   7      509.61      593.05     34.66 o 
  -7   2   7      843.08      881.97     28.71 o 
  -6   2   7       69.45       73.79     13.13 o 
  -5   2   7      810.64      719.29     24.49 o 
  -4   2   7      383.31      376.40     19.71 o 
  -3   2   7     2557.35     2641.91     33.21 o 
  -2   2   7    13610.75    14289.98    132.23 o 
  -1   2   7     4527.40     4682.66     48.60 o 
   0   2   7    11866.02    12487.86    134.76 o 
   1   2   7     2766.71     2836.98     33.44 o 
   2   2   7      838.11      835.60     14.90 o 
   3   2   7      689.12      632.23     14.57 o 
   4   2   7     2231.30     2209.64     33.38 o 
   5   2   7      793.94      771.81     18.56 o 
   6   2   7       75.67       41.26     15.38 o 
   7   2   7       71.54       70.94     10.80 o 
   8   2   7       28.21       28.25     14.13 o 
   9   2   7        3.19       13.70     19.32 o 
  10   2   7       12.50       30.56     45.46 o 
 -10   3   7       89.11      118.87     43.79 o 
  -9   3   7      124.90      177.28     28.81 o 
  -8   3   7      194.17      215.92     16.53 o 
  -7   3   7      199.14      211.89     15.59 o 
  -6   3   7      211.31      221.92     15.79 o 
  -5   3   7     2975.06     2940.11     51.28 o 
  -4   3   7     1097.21     1123.93     28.83 o 
  -2   3   7      224.31      251.49      6.98 o 
  -1   3   7     1971.92     2119.00     22.12 o 
   0   3   7        9.04       14.34      2.93 o 
   1   3   7     5128.42     5168.29     49.10 o 
   2   3   7     2139.33     2181.32     27.45 o 
   3   3   7       35.59       43.65      5.90 o 
   4   3   7      212.53      217.64      9.46 o 
   5   3   7     1287.79     1151.38     48.34 o 
   6   3   7      336.22      339.29     39.67 o 
   7   3   7      216.42      201.59     15.03 o 
   8   3   7      211.94      222.66     26.93 o 
   9   3   7       45.39       66.50     26.70 o 
  10   3   7        1.45      -17.33     44.34 o 
 -10   4   7        3.43       11.74     40.43 o 
  -9   4   7       22.68       13.23     34.66 o 
  -8   4   7      107.41      101.59     21.41 o 
  -7   4   7        4.50       11.47     11.00 o 
  -5   4   7        3.98        7.44      7.98 o 
  -4   4   7      155.46      166.88      8.04 o 
  -3   4   7        8.84       30.87      4.65 o 
  -2   4   7     9422.83     9927.80     86.54 o 
  -1   4   7      280.92      312.55      7.42 o 
   0   4   7     1196.06     1170.90     18.10 o 
   1   4   7     4870.70     5102.42     49.05 o 
   2   4   7     1341.83     1419.83     17.07 o 
   3   4   7      805.80      822.74     30.65 o 
   4   4   7     5889.73     5679.82     67.25 o 
   5   4   7      343.64      313.16     14.06 o 
   6   4   7      337.08      301.56     14.91 o 
   7   4   7       37.31       32.93     27.67 o 
   8   4   7      172.70      185.80     30.37 o 
   9   4   7       50.61       93.76     27.52 o 
 -10   5   7       10.84      -12.11     39.69 o 
  -9   5   7       18.57        1.93     44.72 o 
  -8   5   7       61.13       67.88     21.09 o 
  -7   5   7      202.02      204.04     15.98 o 
  -6   5   7       17.66       29.82     12.02 o 
  -5   5   7     4582.11     4455.48     56.00 o 
  -4   5   7      890.23      878.36     14.48 o 
  -3   5   7     2331.87     2265.35     24.23 o 
  -2   5   7      708.77      743.40     11.90 o 
  -1   5   7      760.62      886.24     12.97 o 
   0   5   7      102.95      102.90      5.23 o 
   1   5   7     9267.54     9147.81     93.08 o 
   2   5   7      526.56      591.74     12.45 o 
   3   5   7     1067.36     1102.85     16.68 o 
   4   5   7      420.86      425.54     15.76 o 
   5   5   7      673.79      677.37     24.67 o 
   6   5   7       67.06       79.49     14.66 o 
   7   5   7      321.21      351.90     36.52 o 
   8   5   7       45.83       20.13     23.10 o 
   9   5   7       16.15       37.72     28.40 o 
  -9   6   7       10.51      -16.91     24.78 o 
  -8   6   7      406.66      456.71     26.50 o 
  -7   6   7      465.24      478.01     24.19 o 
  -6   6   7      152.88      132.19     17.40 o 
  -5   6   7      379.83      395.49     14.26 o 
  -4   6   7      303.31      287.37      9.50 o 
  -3   6   7       90.05       93.12      6.83 o 
  -2   6   7     5242.09     5102.13     50.94 o 
  -1   6   7     2910.98     2976.39     31.93 o 
   0   6   7     6643.79     6643.43     64.05 o 
   1   6   7        6.70       -0.91      6.09 o 
   2   6   7      538.80      587.95     20.44 o 
   3   6   7     2145.27     2035.57     30.19 o 
   4   6   7       17.57       23.63     10.42 o 
   5   6   7      702.30      638.97     25.53 o 
   6   6   7        6.87       28.76     12.69 o 
   7   6   7        5.39        7.39     22.55 o 
   8   6   7      173.32      202.55     29.05 o 
   9   6   7        5.79      -38.88     26.99 o 
  -9   7   7        1.33      -38.32     27.08 o 
  -8   7   7      236.27      210.52     23.48 o 
  -7   7   7        0.04        7.58     19.92 o 
  -6   7   7      236.94      245.68     18.21 o 
  -5   7   7      764.08      711.97     21.93 o 
  -4   7   7     1012.09     1003.04     22.38 o 
  -3   7   7      486.04      462.65     15.50 o 
  -2   7   7       39.56       39.92      7.66 o 
  -1   7   7      259.70      270.12      8.48 o 
   0   7   7     1716.77     1685.95     26.62 o 
   1   7   7      388.05      348.30     16.04 o 
   2   7   7     1260.05     1175.45     19.66 o 
   3   7   7      677.47      607.48     18.91 o 
   4   7   7        2.96       -8.45     10.76 o 
   5   7   7       92.90       75.77     16.80 o 
   6   7   7      923.36      952.37     58.04 o 
   7   7   7        6.27      -24.02     21.91 o 
   8   7   7       42.29       56.94     25.36 o 
   9   7   7        2.00      -25.10     28.32 o 
  -8   8   7       34.17       36.32     21.42 o 
  -7   8   7      210.74      196.95     21.76 o 
  -6   8   7       72.24       48.29     17.95 o 
  -5   8   7       16.36       20.11     14.95 o 
  -4   8   7       28.31       11.40     11.73 o 
  -3   8   7      945.03      897.78     21.12 o 
  -2   8   7       14.89        9.97      9.16 o 
  -1   8   7     7038.22     6760.88     72.96 o 
   0   8   7      161.45      179.58      9.60 o 
   1   8   7       36.88       33.76      8.02 o 
   2   8   7       41.61       43.23      8.68 o 
   3   8   7      914.38      943.01     18.96 o 
   4   8   7      248.29      262.39     16.37 o 
   5   8   7      133.76      112.22     14.95 o 
   6   8   7      167.58      172.89     21.79 o 
   7   8   7        1.62       36.80     26.35 o 
   8   8   7       13.88       79.21     41.74 o 
  -8   9   7      157.04      158.07     25.36 o 
  -7   9   7      102.74      119.57     22.98 o 
  -6   9   7      127.76      146.08     21.99 o 
  -5   9   7       31.77       32.73     14.47 o 
  -4   9   7     1104.81     1034.23     31.29 o 
  -3   9   7       43.34       49.49     11.75 o 
  -2   9   7      304.16      318.88     20.71 o 
  -1   9   7       18.50       30.62     10.02 o 
   0   9   7     2239.87     2078.83     33.36 o 
   1   9   7       55.51       62.72      9.22 o 
   2   9   7      695.97      634.01     17.11 o 
   3   9   7        2.01       -2.43      9.51 o 
   4   9   7       86.81      111.06     14.88 o 
   5   9   7       81.60       64.53     19.01 o 
   6   9   7      921.45      969.28     42.43 o 
   7   9   7        7.34       19.63     37.17 o 
   8   9   7       37.87       25.53     30.61 o 
  -7  10   7      215.49      268.07     46.67 o 
  -6  10   7      182.10      174.24     23.29 o 
  -5  10   7      212.26      231.12     19.49 o 
  -4  10   7        5.59       17.42     21.23 o 
  -3  10   7      522.12      475.63     21.18 o 
  -2  10   7     1519.14     1421.79     33.06 o 
  -1  10   7      386.53      377.55     19.07 o 
   0  10   7      334.21      354.96     15.56 o 
   1  10   7       11.09        9.33     10.77 o 
   2  10   7       17.75       10.49      9.80 o 
   3  10   7      585.77      605.97     20.08 o 
   4  10   7      232.17      214.41     23.49 o 
   5  10   7      190.03      193.42     21.27 o 
   6  10   7       34.46       16.63     21.00 o 
   7  10   7        8.89      -20.16     27.92 o 
  -7  11   7       15.25       32.17     23.56 o 
  -6  11   7       55.77       23.65     26.08 o 
  -5  11   7      213.99      262.99     32.65 o 
  -4  11   7      113.45       97.15     20.30 o 
  -3  11   7      169.02      184.98     18.19 o 
  -2  11   7        1.05       10.68     14.56 o 
  -1  11   7       48.07       74.34     15.83 o 
   0  11   7       42.23       43.30     12.81 o 
   1  11   7     1335.65     1295.22     28.40 o 
   2  11   7      223.75      236.84     15.31 o 
   3  11   7        9.65       18.66     14.45 o 
   4  11   7        0.06       -2.25     15.69 o 
   5  11   7       86.60      112.87     22.50 o 
   6  11   7       21.65       21.38     22.00 o 
  -6  12   7      410.46      440.64     40.03 o 
  -5  12   7        4.03      -19.59     20.83 o 
  -4  12   7        9.65        3.50     19.46 o 
  -3  12   7        9.63        2.86     21.27 o 
  -2  12   7      122.48      131.14     21.37 o 
  -1  12   7       28.24       31.91     18.90 o 
   0  12   7       78.97       54.02     16.12 o 
   1  12   7      310.82      341.01     18.32 o 
   2  12   7       91.37      114.98     17.22 o 
   3  12   7        0.86       21.39     19.63 o 
   4  12   7      886.99      949.88     88.97 o 
   5  12   7      219.47      311.44     64.75 o 
  -4  13   7       19.88       32.25     22.43 o 
  -3  13   7      159.05      184.26     24.64 o 
  -2  13   7       83.72      109.56     22.97 o 
  -1  13   7       27.98       38.04     20.33 o 
   0  13   7        9.18        7.51     20.10 o 
   1  13   7      341.20      356.94     31.97 o 
   2  13   7       37.33       49.21     19.65 o 
   3  13   7       21.55      -23.33     27.95 o 
   4  13   7       53.64       78.94     29.77 o 
  -3  14   7        8.32       10.72     23.79 o 
  -2  14   7      156.49      171.78     26.35 o 
  -1  14   7       38.97       59.67     24.07 o 
   0  14   7      106.37      110.28     24.21 o 
   1  14   7       11.83       43.43     26.58 o 
   2  14   7        6.85       25.51     21.37 o 
 -10   0   8       91.90       80.68     41.92 o 
  -8   0   8      289.75      282.09     40.62 o 
  -6   0   8        9.49      -10.36     19.84 o 
  -4   0   8     2793.42     2601.45     41.25 o 
  -2   0   8     2812.31     2794.34     32.79 o 
   0   0   8    25513.09    26105.56    368.69 o 
   2   0   8    14190.70    14770.16    257.69 o 
   4   0   8     1380.52     1346.35     37.92 o 
   6   0   8     2260.06     2098.96     58.13 o 
   8   0   8       79.39       78.07     32.42 o 
  10   0   8        0.39       24.97     40.99 o 
 -10   1   8      139.54      106.15     31.28 o 
  -9   1   8      232.17      214.49     28.32 o 
  -8   1   8       59.04       28.84     20.34 o 
  -7   1   8     1392.20     1290.98     32.95 o 
  -6   1   8      538.50      472.22     23.70 o 
  -5   1   8     1903.24     1906.29     29.89 o 
  -4   1   8       37.34       52.95      6.30 o 
  -3   1   8      156.04      190.44      7.53 o 
  -2   1   8       13.09       11.98      2.55 o 
  -1   1   8     5483.38     5666.98     53.68 o 
   0   1   8      748.35      799.60     11.96 o 
   1   1   8     1072.40     1118.64     20.65 o 
   2   1   8      255.55      265.92      9.77 o 
   3   1   8     1119.61     1161.76     19.79 o 
   4   1   8     2494.46     2506.92     32.58 o 
   5   1   8     2996.67     2811.18     42.79 o 
   6   1   8      121.28      107.91      9.27 o 
   7   1   8       54.31       42.06      9.61 o 
   8   1   8       24.26       45.45     11.96 o 
   9   1   8      223.66      230.46     23.01 o 
  10   1   8       48.59       47.23     33.82 o 
 -10   2   8        1.12      -11.52     27.72 o 
  -9   2   8       11.89       -6.96     24.73 o 
  -8   2   8        7.36      -15.36     19.89 o 
  -7   2   8      646.44      616.22     27.74 o 
  -6   2   8      719.53      656.38     23.19 o 
  -5   2   8      520.72      497.97     19.30 o 
  -4   2   8      557.39      543.35     17.29 o 
  -3   2   8     1900.40     1930.81     26.01 o 
  -2   2   8    15602.25    16186.46    149.27 o 
  -1   2   8      243.45      235.86      6.40 o 
   0   2   8     3520.74     3548.44     46.11 o 
   1   2   8      613.89      600.69     12.04 o 
   2   2   8     9843.94    10320.28    127.34 o 
   3   2   8     1994.26     1935.14     26.24 o 
   4   2   8       16.82       12.37      8.41 o 
   5   2   8      137.63      128.34     20.04 o 
   6   2   8       12.63       18.98     10.44 o 
   7   2   8      832.52      730.88     24.63 o 
   8   2   8      536.70      588.39     34.64 o 
   9   2   8        0.16      -11.42     19.21 o 
  10   2   8       31.53       54.03     45.09 o 
 -10   3   8        2.43      -35.49     26.08 o 
  -9   3   8       46.63       62.96     26.48 o 
  -8   3   8       17.42       17.60      8.50 o 
  -7   3   8      233.86      278.43     20.48 o 
  -6   3   8      953.33      926.95     27.07 o 
  -5   3   8     2741.06     2691.57     48.15 o 
  -4   3   8     1783.52     1720.21     31.63 o 
  -3   3   8      317.02      346.81     10.35 o 
  -2   3   8     2708.65     2784.93     28.31 o 
  -1   3   8     1124.27     1188.06     15.19 o 
   0   3   8     4988.23     5222.41     53.50 o 
   1   3   8     1954.12     2095.09     22.16 o 
   2   3   8      334.18      346.32      8.90 o 
   3   3   8      113.85      110.52      7.23 o 
   4   3   8     4298.56     4354.06     53.07 o 
   5   3   8     2426.17     2394.95     40.77 o 
   6   3   8      228.43      217.41     16.55 o 
   7   3   8       52.86       52.75     10.64 o 
   8   3   8       16.44       18.46     39.31 o 
   9   3   8       26.34       49.74     25.82 o 
  10   3   8      191.47      183.54     40.80 o 
 -10   4   8        5.68      -24.59     38.38 o 
  -9   4   8      127.87       94.65     38.57 o 
  -8   4   8       53.11       62.22     19.15 o 
  -7   4   8       79.67       78.75     20.95 o 
  -6   4   8      113.47       97.60     22.76 o 
  -5   4   8     1182.37     1149.25     24.04 o 
  -4   4   8       35.19       33.07      7.20 o 
  -3   4   8    12177.09    12544.52    117.04 o 
  -2   4   8        6.89        6.96      3.85 o 
  -1   4   8        3.72        5.47      3.84 o 
   0   4   8       31.01       37.68      4.14 o 
   1   4   8    11932.26    12567.95    115.33 o 
   2   4   8       76.07       76.56      5.81 o 
   3   4   8     2723.99     2694.96     34.07 o 
   4   4   8       77.59       97.57      8.52 o 
   5   4   8      710.24      707.51     22.92 o 
   6   4   8       23.29        4.72      7.48 o 
   7   4   8      574.66      618.22     33.01 o 
   8   4   8       54.34       89.33     24.31 o 
   9   4   8       95.28      114.35     29.60 o 
  -9   5   8        1.47       17.92     31.49 o 
  -8   5   8       63.58       35.92     18.28 o 
  -7   5   8        4.12        4.42     13.33 o 
  -6   5   8      278.62      311.48     26.36 o 
  -5   5   8       57.66       49.49      9.57 o 
  -4   5   8      213.29      195.23      9.30 o 
  -3   5   8        2.24        8.45      4.79 o 
  -2   5   8     5231.12     5258.96     51.63 o 
  -1   5   8     4369.99     4521.60     44.95 o 
   0   5   8     1111.92     1116.21     14.93 o 
   1   5   8      668.97      793.45     11.96 o 
   2   5   8       23.36       37.23      7.83 o 
   3   5   8      678.23      658.05     13.55 o 
   4   5   8     7041.08     6882.42    125.79 o 
   5   5   8      322.93      306.54     16.45 o 
   6   5   8      175.34      106.49     37.48 o 
   7   5   8       64.62       97.91     22.51 o 
   8   5   8        9.49       -7.61     24.38 o 
   9   5   8       26.49       30.73     34.19 o 
  -9   6   8       31.69       45.59     42.11 o 
  -8   6   8       97.06      127.02     20.87 o 
  -7   6   8      424.46      393.23     23.16 o 
  -6   6   8      459.35      457.22     18.77 o 
  -5   6   8      492.68      511.12     16.19 o 
  -4   6   8       74.33      103.66      8.79 o 
  -3   6   8      549.86      584.47     12.39 o 
  -2   6   8     1377.56     1281.52     22.84 o 
  -1   6   8       68.69       85.36      6.07 o 
   0   6   8     4029.44     3980.76     40.61 o 
   1   6   8      580.02      544.76     12.59 o 
   2   6   8      779.07      738.24     14.94 o 
   3   6   8     1553.98     1460.31     24.46 o 
   4   6   8       35.85       39.66     11.10 o 
   5   6   8        3.33        1.31      8.55 o 
   6   6   8      854.00      748.81     61.72 o 
   7   6   8      423.77      469.28     39.31 o 
   8   6   8      102.79      137.40     58.41 o 
   9   6   8        8.72        3.86     45.93 o 
  -9   7   8       84.53      115.02     46.58 o 
  -8   7   8       33.70       52.28     20.90 o 
  -7   7   8      356.45      388.80     24.35 o 
  -6   7   8      146.31      141.84     15.19 o 
  -5   7   8      166.25      174.32     14.60 o 
  -4   7   8      126.02      140.78     11.41 o 
  -3   7   8        6.50        7.75      7.48 o 
  -2   7   8      347.15      311.15      9.70 o 
  -1   7   8      869.80      841.69     14.94 o 
   0   7   8     2240.17     2133.43     28.25 o 
   1   7   8       82.48       87.07      8.12 o 
   2   7   8       30.62       42.68      7.83 o 
   3   7   8      554.66      474.62     19.14 o 
   4   7   8      316.56      339.33     16.48 o 
   5   7   8     1294.95     1182.96     30.98 o 
   6   7   8      172.69      169.08     28.79 o 
   7   7   8       38.28       41.58     24.00 o 
   8   7   8       70.59       80.35     36.43 o 
  -8   8   8      121.50       93.12     22.73 o 
  -7   8   8       74.04      108.10     21.46 o 
  -6   8   8      146.95      181.89     17.19 o 
  -5   8   8      178.66      187.05     15.78 o 
  -4   8   8     1469.82     1450.28     28.16 o 
  -3   8   8      693.74      627.09     21.05 o 
  -2   8   8      420.75      441.68     15.03 o 
  -1   8   8      714.21      690.83     17.97 o 
   0   8   8      359.40      377.09     11.99 o 
   1   8   8       51.46       56.19      8.51 o 
   2   8   8     3856.07     3572.87     43.47 o 
   3   8   8       62.99       50.22      8.91 o 
   4   8   8        9.08       11.05     12.43 o 
   5   8   8        0.74        9.12     13.15 o 
   6   8   8      311.78      317.08     23.80 o 
   7   8   8        0.28      -32.80     23.02 o 
   8   8   8       92.43       38.12     27.59 o 
  -8   9   8       23.52       32.93     23.16 o 
  -7   9   8      175.61      215.72     24.75 o 
  -6   9   8        3.78       11.44     18.45 o 
  -5   9   8      953.24      973.35     27.61 o 
  -4   9   8        7.74       16.79     11.70 o 
  -3   9   8       33.22       30.75     11.61 o 
  -2   9   8      522.50      527.58     20.31 o 
  -1   9   8     2699.35     2615.36     38.90 o 
   0   9   8       10.60       27.07      9.98 o 
   1   9   8      214.36      258.56     11.86 o 
   2   9   8      139.87      168.48     11.10 o 
   3   9   8      228.26      241.67     12.20 o 
   4   9   8      285.98      279.65     17.53 o 
   5   9   8      404.77      369.54     20.69 o 
   6   9   8      319.61      363.47     26.95 o 
   7   9   8        0.24      -16.71     25.16 o 
  -7  10   8       46.47       36.50     21.69 o 
  -6  10   8       69.99       81.62     22.32 o 
  -5  10   8       35.11       49.99     15.90 o 
  -4  10   8      131.29      187.19     19.16 o 
  -3  10   8       96.53      103.51     15.87 o 
  -2  10   8     1148.94     1154.03     30.06 o 
  -1  10   8        4.10       22.00     13.90 o 
   0  10   8       58.08       41.13     11.65 o 
   1  10   8     1801.93     1688.33     31.24 o 
   2  10   8      658.86      692.07     18.38 o 
   3  10   8      197.07      204.15     12.79 o 
   4  10   8        4.39       -9.09     14.33 o 
   5  10   8       37.09       23.18     19.76 o 
   6  10   8        9.14       15.03     19.61 o 
   7  10   8        8.73       17.92     29.14 o 
  -6  11   8       95.02       92.60     29.24 o 
  -5  11   8      139.67      129.00     35.02 o 
  -4  11   8      148.52      193.31     21.86 o 
  -3  11   8       84.64       76.97     16.38 o 
  -2  11   8       88.54       89.15     15.95 o 
  -1  11   8       10.39       -1.31     14.21 o 
   0  11   8      265.06      277.79     16.05 o 
   1  11   8      133.47      107.04     13.87 o 
   2  11   8       68.85       91.10     13.64 o 
   3  11   8       13.44       23.91     18.06 o 
   4  11   8       53.99       47.35     15.92 o 
   5  11   8      454.75      536.62     29.64 o 
   6  11   8       13.47       -0.20     21.68 o 
  -6  12   8        2.84       22.75     37.73 o 
  -5  12   8       32.44       27.64     22.07 o 
  -4  12   8       14.47       10.38     20.02 o 
  -3  12   8      454.72      498.12     29.35 o 
  -2  12   8       27.83       20.75     19.11 o 
  -1  12   8        0.78        4.56     19.07 o 
   0  12   8        0.01       10.18     17.04 o 
   1  12   8      303.83      322.44     22.70 o 
   2  12   8      150.39      171.75     18.17 o 
   3  12   8      136.23      135.46     26.01 o 
   4  12   8        2.24       28.43     26.34 o 
   5  12   8        0.75      -15.36     27.85 o 
  -4  13   8       38.41       41.99     22.90 o 
  -3  13   8       23.13       42.35     22.53 o 
  -2  13   8      113.40      132.65     23.48 o 
  -1  13   8       36.46       41.87     27.33 o 
   0  13   8      174.23      185.94     31.27 o 
   1  13   8       13.73       12.74     19.64 o 
   2  13   8        8.24        5.74     18.57 o 
   3  13   8       62.95       31.73     27.19 o 
   4  13   8      535.26      574.78     62.70 o 
  -2  14   8       11.37       24.61     22.71 o 
  -1  14   8        0.24        3.39     26.49 o 
   0  14   8       55.07      102.61     24.28 o 
   1  14   8      113.62      105.20     29.74 o 
   2  14   8       71.42       71.69     21.89 o 
  -9   0   9      408.40      498.41     48.44 o 
  -7   0   9      106.74       83.47     30.00 o 
  -5   0   9      670.45      657.50     16.93 o 
  -3   0   9     1590.92     1693.35     24.07 o 
  -1   0   9    15051.07    15782.48    191.06 o 
   1   0   9       85.56      104.95     11.98 o 
   3   0   9       39.16       36.47      9.42 o 
   5   0   9     2039.66     2056.83     49.27 o 
   7   0   9       76.81       84.24     14.05 o 
   9   0   9      101.27       93.35     38.94 o 
 -10   1   9       28.69       26.85     38.66 o 
  -9   1   9       49.40       25.58     24.83 o 
  -8   1   9      324.87      281.30     28.25 o 
  -7   1   9       81.95       44.40     18.36 o 
  -6   1   9     2106.11     2100.08     41.28 o 
  -5   1   9      454.51      433.98     13.50 o 
  -4   1   9     1372.22     1388.12     20.16 o 
  -3   1   9     2872.15     3063.83     33.39 o 
  -2   1   9      435.34      403.41      6.75 o 
  -1   1   9     5186.29     5508.47     56.86 o 
   0   1   9       41.84       47.69      3.81 o 
   1   1   9     1659.23     1646.12     30.15 o 
   2   1   9    12131.56    12596.40    154.20 o 
   3   1   9      313.18      297.78      9.75 o 
   4   1   9      969.02      877.02     17.51 o 
   5   1   9       12.93        4.63      7.56 o 
   6   1   9       13.26       -1.12      8.22 o 
   7   1   9       38.21       48.12      9.92 o 
   8   1   9      356.41      414.45     17.24 o 
   9   1   9        1.54       -5.93     19.67 o 
  10   1   9       52.91       89.07     48.63 o 
 -10   2   9       75.35       92.29     29.03 o 
  -9   2   9       41.86        4.98     25.20 o 
  -8   2   9        2.14       -7.18     18.83 o 
  -7   2   9        4.87        4.23     22.34 o 
  -6   2   9       21.41       28.49     11.97 o 
  -5   2   9      927.08      862.02     23.99 o 
  -4   2   9     1943.12     1789.01     31.49 o 
  -3   2   9     2570.10     2579.76     32.83 o 
  -2   2   9     2133.01     2092.13     24.20 o 
  -1   2   9     1251.47     1400.17     17.43 o 
   1   2   9     4820.65     4889.76     62.65 o 
   2   2   9      546.24      535.23     12.22 o 
   3   2   9     1073.75     1068.18     17.39 o 
   4   2   9      781.61      779.66     17.44 o 
   5   2   9     2206.05     2238.43     82.62 o 
   6   2   9      200.46      187.97     13.36 o 
   7   2   9       49.16       46.31      9.80 o 
   8   2   9        0.17      -10.56     13.85 o 
   9   2   9       50.72       52.20     20.21 o 
  10   2   9      154.72      217.81     51.24 o 
 -10   3   9        2.56      -34.44     28.06 o 
  -9   3   9       44.78       -1.54     24.63 o 
  -8   3   9      146.55      141.41     15.62 o 
  -7   3   9      571.26      580.44     24.85 o 
  -6   3   9      156.93      177.07     28.39 o 
  -5   3   9      258.64      274.97     18.13 o 
  -4   3   9      391.13      374.87     11.67 o 
  -3   3   9     1885.99     1800.61     23.15 o 
  -2   3   9     3721.39     3817.46     37.70 o 
  -1   3   9     2914.99     2987.30     35.51 o 
   0   3   9       30.52       32.20      3.95 o 
   1   3   9       23.85       39.70      3.99 o 
   2   3   9      838.66      859.58     20.40 o 
   3   3   9     5693.08     5521.52     64.22 o 
   4   3   9      260.92      293.65     10.74 o 
   5   3   9      718.90      713.53     22.07 o 
   6   3   9        4.88        4.94     10.34 o 
   7   3   9      571.80      653.47     48.12 o 
   8   3   9        4.98       14.34     16.08 o 
   9   3   9       32.83        0.00     25.65 o 
 -10   4   9       65.11       21.61     45.84 o 
  -9   4   9        2.52      -12.30     34.47 o 
  -8   4   9       51.57       57.44     15.71 o 
  -7   4   9      112.15       90.47     13.92 o 
  -6   4   9      409.11      428.85     17.29 o 
  -5   4   9      947.32      936.04     25.46 o 
  -4   4   9     1074.19      990.54     20.95 o 
  -3   4   9       68.89       51.73      7.84 o 
  -2   4   9      434.73      401.01      8.44 o 
  -1   4   9      387.15      419.56      8.61 o 
   0   4   9     6972.42     7284.96     68.67 o 
   1   4   9      667.42      713.54     10.85 o 
   2   4   9      178.84      171.52      6.47 o 
   3   4   9      530.11      553.69     12.63 o 
   4   4   9     2139.15     2091.74     30.22 o 
   5   4   9       34.48       21.61      8.32 o 
   6   4   9      321.28      339.16     18.97 o 
   7   4   9        0.38       -3.54     20.13 o 
   8   4   9       12.50        2.93     30.74 o 
   9   4   9        9.58        7.69     26.13 o 
  -9   5   9      266.16      295.90     31.12 o 
  -8   5   9       56.77       57.44     18.00 o 
  -7   5   9      788.84      756.20     47.01 o 
  -6   5   9       38.82       61.67     20.22 o 
  -5   5   9      466.41      458.68     14.91 o 
  -4   5   9        8.98       17.34      7.12 o 
  -3   5   9     3617.50     3510.48     34.93 o 
  -2   5   9      241.77      217.25      7.04 o 
  -1   5   9      271.34      257.92      7.39 o 
   0   5   9      450.33      475.93     12.89 o 
   1   5   9      392.02      391.91      8.63 o 
   2   5   9       72.17       58.59      5.03 o 
   3   5   9     2521.41     2460.20     30.04 o 
   4   5   9      651.48      593.32     21.67 o 
   5   5   9      261.49      258.07     21.41 o 
   6   5   9      313.80      265.06     57.11 o 
   7   5   9      218.17      209.36     24.45 o 
   8   5   9        3.28      -16.15     22.94 o 
   9   5   9       17.91       22.60     26.00 o 
  -9   6   9       90.76      114.38     29.63 o 
  -8   6   9      137.87      156.37     21.10 o 
  -7   6   9        1.79      -11.70     16.31 o 
  -6   6   9      423.34      449.04     17.92 o 
  -5   6   9      697.30      709.53     23.77 o 
  -4   6   9      375.33      441.36     12.96 o 
  -3   6   9       13.06        3.22      5.99 o 
  -2   6   9      286.93      276.84      9.85 o 
  -1   6   9      494.75      461.63     10.67 o 
   0   6   9     5936.00     5876.91     57.59 o 
   1   6   9      792.67      743.40     14.59 o 
   2   6   9     1366.05     1330.56     20.43 o 
   3   6   9       12.80       15.58      7.99 o 
   4   6   9      243.87      264.13     14.33 o 
   5   6   9      669.80      644.37     25.04 o 
   6   6   9      443.10      471.22     52.73 o 
   7   6   9       32.20       37.34     27.11 o 
   8   6   9       89.43      101.29     27.18 o 
   9   6   9        5.13      -19.58     28.72 o 
  -9   7   9      107.88      114.42     46.49 o 
  -8   7   9       31.87       51.91     21.15 o 
  -7   7   9      102.69      134.91     19.85 o 
  -6   7   9      762.09      741.64     23.50 o 
  -5   7   9      141.02      153.83     13.85 o 
  -4   7   9      287.01      289.71     13.50 o 
  -3   7   9      256.30      243.24     11.44 o 
  -2   7   9     2553.44     2503.09     29.11 o 
  -1   7   9      101.16      103.83      8.32 o 
   0   7   9       30.14       34.01      7.10 o 
   1   7   9      256.77      263.88     11.44 o 
   2   7   9      745.83      719.68     15.74 o 
   3   7   9      883.41      795.95     31.41 o 
   4   7   9      161.45      166.17     13.75 o 
   5   7   9      132.59      156.44     14.19 o 
   6   7   9        2.95       -1.36     13.77 o 
   7   7   9      314.68      342.15     30.80 o 
   8   7   9      467.94      462.01     37.59 o 
  -8   8   9      169.06      198.26     39.31 o 
  -7   8   9       96.77       90.84     29.23 o 
  -6   8   9        5.30       -6.71     13.30 o 
  -5   8   9       25.53       13.25     13.20 o 
  -4   8   9        0.51       -3.69     10.59 o 
  -3   8   9      370.98      355.54     14.72 o 
  -2   8   9       41.11       44.06      9.89 o 
  -1   8   9     2652.98     2502.50     33.77 o 
   0   8   9      731.48      649.92     15.66 o 
   1   8   9      598.41      603.75     15.40 o 
   2   8   9       58.46       41.95      8.75 o 
   3   8   9       47.23       48.81      9.08 o 
   4   8   9       63.60       45.35     13.06 o 
   5   8   9      844.32      793.22     25.55 o 
   6   8   9        6.01       10.37     17.39 o 
   7   8   9        0.99       -2.10     23.21 o 
   8   8   9       41.28       42.87     33.82 o 
  -8   9   9       75.41       38.01     27.75 o 
  -7   9   9       23.98       58.82     21.46 o 
  -6   9   9      235.21      247.88     18.81 o 
  -5   9   9       60.60       89.24     15.57 o 
  -4   9   9      383.14      386.55     16.88 o 
  -3   9   9        8.69        2.17     12.79 o 
  -2   9   9      120.95      127.15     14.83 o 
  -1   9   9        1.22      -13.42      9.52 o 
   0   9   9      137.79      129.36     10.25 o 
   1   9   9      740.45      702.89     18.25 o 
   2   9   9     1771.96     1573.93     25.85 o 
   3   9   9       54.02       53.86     10.06 o 
   4   9   9       31.55       36.40     14.33 o 
   5   9   9       10.50       42.49     14.90 o 
   6   9   9       56.87       97.21     21.04 o 
   7   9   9       16.33       11.55     28.02 o 
  -7  10   9       11.80       47.95     22.43 o 
  -6  10   9       76.19       56.96     20.43 o 
  -5  10   9      547.84      529.18     23.47 o 
  -4  10   9      148.31      130.60     17.37 o 
  -3  10   9      141.64      146.98     15.92 o 
  -2  10   9       62.58       73.27     15.41 o 
  -1  10   9       12.94       -0.97     12.92 o 
   0  10   9       31.52       40.36     14.32 o 
   1  10   9     1134.45     1143.46     25.28 o 
   2  10   9      154.08      154.31     11.89 o 
   3  10   9      195.28      224.49     14.72 o 
   4  10   9      318.54      343.81     19.90 o 
   5  10   9       54.70       47.91     19.52 o 
   6  10   9       35.93       22.98     29.28 o 
   7  10   9      180.52      244.60     34.86 o 
  -6  11   9       25.82       13.55     27.35 o 
  -5  11   9       17.39        9.14     20.27 o 
  -4  11   9      162.40      167.59     21.04 o 
  -3  11   9      324.72      315.47     29.42 o 
  -2  11   9      234.00      219.13     20.08 o 
  -1  11   9      217.59      238.57     18.77 o 
   0  11   9       21.55       19.32     12.34 o 
   1  11   9      103.40      121.13     14.04 o 
   2  11   9      136.20      153.30     14.66 o 
   3  11   9      642.09      602.47     43.46 o 
   4  11   9      597.80      611.96     25.41 o 
   5  11   9      430.00      495.78     29.81 o 
   6  11   9       35.83       51.89     23.24 o 
  -5  12   9       50.90       31.90     24.23 o 
  -4  12   9      191.58      231.32     29.62 o 
  -3  12   9        6.37        9.94     20.49 o 
  -2  12   9        8.48       18.47     36.45 o 
  -1  12   9       18.36        0.49     17.99 o 
   0  12   9      176.43      225.91     22.35 o 
   1  12   9      113.73      127.48     16.79 o 
   2  12   9        6.95       -2.29     17.30 o 
   3  12   9       28.37       28.98     25.13 o 
   4  12   9       76.39       64.60     49.84 o 
   5  12   9        0.28       -9.73     25.63 o 
  -4  13   9        0.12      -11.95     22.44 o 
  -3  13   9      349.96      430.62     29.90 o 
  -2  13   9       12.76       47.27     21.90 o 
  -1  13   9       83.32       90.20     22.19 o 
   0  13   9       45.85       63.12     21.09 o 
   1  13   9      155.95      158.25     23.14 o 
   2  13   9       10.24       50.25     19.99 o 
   3  13   9       68.15      102.04     28.81 o 
   4  13   9      189.73      257.60     50.12 o 
  -2  14   9        2.10       17.43     23.48 o 
  -1  14   9       40.63       64.49     32.15 o 
   0  14   9      434.31      477.04     40.61 o 
   1  14   9        4.38       25.47     27.86 o 
   2  14   9       38.24        2.05     35.77 o 
 -10   0  10       82.97       46.95     42.67 o 
  -8   0  10      585.18      527.66     44.53 o 
  -6   0  10      997.65      999.08     48.82 o 
  -4   0  10       10.80        8.40      5.29 o 
  -2   0  10     3085.93     3221.94     40.75 o 
   0   0  10     9591.54     9897.75    173.90 o 
   2   0  10     6214.42     6568.43    119.99 o 
   4   0  10     1020.01      963.12     29.17 o 
   6   0  10       82.24      114.23     13.87 o 
   8   0  10      222.47      192.11     18.94 o 
  10   0  10      244.44      312.65     52.17 o 
 -10   1  10       90.91      136.04     42.39 o 
  -9   1  10      103.93       96.40     26.67 o 
  -8   1  10       93.36       82.52     23.58 o 
  -7   1  10      528.09      454.61     28.24 o 
  -6   1  10      347.77      343.15     17.58 o 
  -5   1  10     2785.17     2750.23     39.77 o 
  -4   1  10      294.08      281.57     10.23 o 
  -3   1  10     6109.29     6449.29     66.06 o 
  -2   1  10      595.02      613.61      9.30 o 
  -1   1  10     1096.58     1161.78     14.81 o 
   0   1  10     2322.22     2363.42     29.28 o 
   1   1  10     3833.09     3717.08    105.14 o 
   2   1  10       42.27       44.02      5.35 o 
   3   1  10      310.42      305.50     11.03 o 
   4   1  10      367.85      394.23     13.18 o 
   5   1  10      490.18      547.35     19.86 o 
   6   1  10      284.02      275.37     17.40 o 
   7   1  10      726.92      674.50     17.74 o 
   8   1  10        0.15        3.74     11.84 o 
   9   1  10       23.36       45.15     20.59 o 
  10   1  10        2.16       32.53     29.34 o 
 -10   2  10      169.63      256.29     32.89 o 
  -9   2  10       13.14        3.14     25.21 o 
  -8   2  10      103.90       53.60     23.02 o 
  -7   2  10       85.66       91.88     15.45 o 
  -6   2  10      385.36      420.95     28.91 o 
  -5   2  10     1501.24     1402.83     31.37 o 
  -4   2  10      362.92      385.87     15.02 o 
  -3   2  10     2484.77     2492.58     29.42 o 
  -2   2  10     4430.00     4529.16     48.03 o 
  -1   2  10     2474.90     2522.48     28.41 o 
   0   2  10     7352.23     7805.84     96.90 o 
   1   2  10        5.68        4.84      4.27 o 
   2   2  10        6.91       -0.37      5.13 o 
   3   2  10     5863.95     5751.17     74.82 o 
   5   2  10       73.78       57.78      9.48 o 
   6   2  10      144.49      165.72     13.47 o 
   7   2  10       23.76       41.82      9.66 o 
   8   2  10        2.00        3.55     14.22 o 
   9   2  10      355.98      412.14     34.16 o 
 -10   3  10      166.71      147.84     31.49 o 
  -9   3  10       67.90       21.04     26.15 o 
  -8   3  10      422.04      424.02     33.17 o 
  -7   3  10      314.85      287.09     22.05 o 
  -6   3  10      129.97      124.86     15.12 o 
  -5   3  10        8.94       16.51     10.97 o 
  -4   3  10     3185.82     3057.32     42.32 o 
  -3   3  10       67.10       65.49      6.00 o 
  -2   3  10      632.52      684.62     10.22 o 
  -1   3  10        6.93        3.08      3.79 o 
   0   3  10     2642.05     2802.72     34.39 o 
   1   3  10     2969.95     3034.60     30.90 o 
   3   3  10       80.92       71.67      7.06 o 
   4   3  10       73.14       83.58      8.02 o 
   5   3  10      153.81      135.82     11.51 o 
   6   3  10      530.62      549.59     19.50 o 
   7   3  10      204.07      219.94     16.03 o 
   8   3  10      133.06      167.52     19.56 o 
   9   3  10       26.68       83.17     26.77 o 
 -10   4  10       12.45      -18.82     40.43 o 
  -9   4  10        0.38       -3.86     24.70 o 
  -8   4  10       32.67        0.42     14.23 o 
  -7   4  10       40.77       32.34     13.22 o 
  -6   4  10        0.15        0.86     12.83 o 
  -5   4  10     1771.07     1657.24     39.88 o 
  -4   4  10      490.44      420.12     14.71 o 
  -3   4  10     1216.89     1186.54     17.31 o 
  -2   4  10      129.57      152.63      5.53 o 
  -1   4  10     3478.78     3446.64     37.71 o 
   0   4  10      977.99     1060.92     13.02 o 
   1   4  10      369.37      411.31      8.59 o 
   2   4  10       12.65       21.22      5.00 o 
   3   4  10     1295.26     1276.64     28.23 o 
   4   4  10      134.38      134.89      9.57 o 
   5   4  10      802.18      769.41     21.38 o 
   6   4  10      175.46      170.04     16.53 o 
   7   4  10       79.97      122.53     22.55 o 
   8   4  10        6.88       30.30     30.84 o 
   9   4  10       35.81       46.61     26.77 o 
  -9   5  10       23.79      -35.21     39.13 o 
  -8   5  10      494.18      506.38     31.80 o 
  -7   5  10       31.71       22.37     12.15 o 
  -6   5  10      798.78      746.57     41.82 o 
  -5   5  10        0.72       -1.39      8.75 o 
  -4   5  10     1725.24     1604.89     24.03 o 
  -3   5  10       35.18       22.95      5.13 o 
  -2   5  10     1130.21     1138.37     15.74 o 
  -1   5  10      790.45      785.81     12.65 o 
   0   5  10     1193.25     1177.10     15.81 o 
   1   5  10      915.06     1039.29     13.12 o 
   2   5  10     2252.02     2315.39     25.99 o 
   3   5  10       19.75       12.49      5.95 o 
   4   5  10        1.05        2.97      7.61 o 
   5   5  10      122.98      107.95     17.85 o 
   6   5  10      608.74      644.61     26.01 o 
   7   5  10       10.13      -17.00     20.41 o 
   8   5  10        5.38      -11.11     24.89 o 
   9   5  10       45.92       10.77     27.17 o 
  -9   6  10       78.96       84.19     28.10 o 
  -8   6  10       17.75        5.00     19.19 o 
  -7   6  10      276.78      288.74     21.79 o 
  -6   6  10      385.08      394.03     17.81 o 
  -5   6  10     1742.85     1636.52     33.30 o 
  -4   6  10       66.19       43.83      8.55 o 
  -3   6  10      812.98      787.19     14.83 o 
  -2   6  10     1422.47     1427.19     19.14 o 
  -1   6  10     2799.15     2714.10     30.10 o 
   0   6  10       18.94       14.23      5.36 o 
   1   6  10      560.37      438.78     14.18 o 
   2   6  10      381.63      349.67     10.80 o 
   3   6  10      510.36      505.37     15.64 o 
   4   6  10      321.91      338.91     15.25 o 
   5   6  10       26.72       20.31     12.45 o 
   6   6  10       10.31       15.34     15.28 o 
   7   6  10       49.09       99.68     25.62 o 
   8   6  10       81.63      131.91     30.00 o 
   9   6  10      337.82      418.17     44.16 o 
  -9   7  10       56.98       33.33     22.74 o 
  -8   7  10       30.12       10.39     20.33 o 
  -7   7  10      239.04      288.42     22.18 o 
  -6   7  10      248.19      272.68     20.98 o 
  -5   7  10     1799.59     1755.27     34.54 o 
  -4   7  10      231.56      232.55     12.97 o 
  -3   7  10     1142.82     1095.15     17.88 o 
  -2   7  10       36.82       36.15      7.53 o 
  -1   7  10       23.74       11.57      6.36 o 
   0   7  10      170.96      171.51      9.11 o 
   1   7  10     3656.56     3481.92     41.47 o 
   2   7  10     1202.75     1089.15     23.29 o 
   3   7  10       41.33       29.68     11.92 o 
   4   7  10       82.15       72.68     12.81 o 
   5   7  10       39.03       35.51     13.11 o 
   6   7  10      188.20      215.60     19.64 o 
   7   7  10       44.16       51.89     25.62 o 
   8   7  10        1.59      -16.55     45.84 o 
  -8   8  10       53.67       77.12     23.05 o 
  -7   8  10        1.04        1.69     19.47 o 
  -6   8  10      523.59      491.16     21.72 o 
  -5   8  10      504.64      440.47     21.73 o 
  -4   8  10       52.32       24.20     12.02 o 
  -3   8  10       51.20       50.43     10.26 o 
  -2   8  10      564.73      555.97     20.88 o 
  -1   8  10      739.48      687.07     21.47 o 
   0   8  10     1164.99     1184.02     20.81 o 
   1   8  10        0.64       14.46      8.26 o 
   2   8  10      351.33      331.86     14.94 o 
   3   8  10        4.74       12.78      9.61 o 
   4   8  10      600.69      593.93     21.69 o 
   5   8  10      194.49      212.51     17.07 o 
   6   8  10        4.55        7.18     17.68 o 
   7   8  10        0.83      -25.27     25.69 o 
   8   8  10       62.28       80.45     32.07 o 
  -8   9  10       31.35       28.15     22.38 o 
  -7   9  10       28.26       39.53     21.07 o 
  -6   9  10        0.24       21.51     15.41 o 
  -5   9  10      144.86      182.10     17.14 o 
  -4   9  10       46.81       53.63     15.44 o 
  -3   9  10      574.00      610.73     26.11 o 
  -2   9  10     1222.35     1151.72     29.13 o 
  -1   9  10      254.72      234.34     15.23 o 
   0   9  10       13.45       14.91      9.75 o 
   1   9  10      952.48      906.32     19.48 o 
   2   9  10      251.40      207.54     16.08 o 
   3   9  10      404.68      416.14     16.09 o 
   4   9  10       36.51       59.15     14.43 o 
   5   9  10      137.66      151.18     17.51 o 
   6   9  10        1.60       -5.08     18.63 o 
   7   9  10      150.34      138.11     45.56 o 
  -7  10  10       35.95       15.23     22.05 o 
  -6  10  10       16.93       41.15     17.54 o 
  -5  10  10       60.92       57.17     15.93 o 
  -4  10  10      285.99      283.00     18.90 o 
  -3  10  10       50.06       66.68     16.00 o 
  -2  10  10      738.03      665.69     24.13 o 
  -1  10  10       72.54       45.65     19.68 o 
   0  10  10      641.84      593.88     19.35 o 
   1  10  10      283.69      282.41     21.98 o 
   2  10  10      362.92      353.46     14.89 o 
   3  10  10      910.35      859.62     23.38 o 
   4  10  10      563.03      545.12     22.77 o 
   5  10  10        1.95      -18.31     18.51 o 
   6  10  10        0.99       24.34     20.99 o 
   7  10  10        8.08       34.13     30.75 o 
  -6  11  10        0.35      -31.92     24.88 o 
  -5  11  10      153.20      144.57     22.94 o 
  -4  11  10      151.00      206.01     47.68 o 
  -3  11  10       82.96       61.12     25.47 o 
  -2  11  10       34.23       21.10     15.08 o 
  -1  11  10      110.69      108.16     16.28 o 
   0  11  10     1285.46     1265.68     52.12 o 
   1  11  10       41.44       60.89     14.08 o 
   2  11  10       27.39       33.42     12.86 o 
   3  11  10        1.97        5.41     17.35 o 
   4  11  10        0.93        4.22     16.30 o 
   5  11  10       62.51       96.24     22.94 o 
   6  11  10      254.21      254.81     29.45 o 
  -5  12  10        9.69      -11.56     21.21 o 
  -4  12  10        1.42        4.15     20.27 o 
  -3  12  10       86.43       78.60     21.67 o 
  -2  12  10        1.05        5.01     20.45 o 
  -1  12  10      843.07      908.69     35.51 o 
   0  12  10      321.68      289.13     23.89 o 
   1  12  10      113.91      134.16     16.87 o 
   2  12  10       15.39        7.95     14.92 o 
   3  12  10      109.67      117.54     25.64 o 
   4  12  10       94.90      116.45     32.61 o 
   5  12  10      109.64      141.07     31.22 o 
  -4  13  10      147.92      116.56     25.48 o 
  -3  13  10       17.50        2.03     21.26 o 
  -2  13  10       19.86       40.14     20.92 o 
  -1  13  10        0.58        3.18     21.31 o 
   0  13  10        7.33       17.62     20.68 o 
   1  13  10       25.94       16.94     20.19 o 
   2  13  10       95.91       97.09     21.46 o 
   3  13  10        8.09      -37.42     24.95 o 
   4  13  10        5.65      -39.78     26.52 o 
  -2  14  10        8.79      -17.80     25.71 o 
  -1  14  10      133.15      123.77     24.68 o 
   0  14  10       98.83      123.28     24.50 o 
   1  14  10        0.49      -29.35     24.95 o 
  -9   0  11        4.73       21.05     32.79 o 
  -7   0  11     1251.94     1197.31     61.67 o 
  -5   0  11      770.23      736.28     23.88 o 
  -3   0  11     7375.57     7245.19     90.65 o 
  -1   0  11     4912.32     5283.45     78.77 o 
   1   0  11     7309.94     7572.64    136.17 o 
   3   0  11     2819.94     2787.83     58.69 o 
   5   0  11       28.88       34.68     30.56 o 
   7   0  11      787.19      687.82     26.01 o 
   9   0  11       26.73       38.68     27.02 o 
 -10   1  11        4.26       16.74     43.51 o 
  -9   1  11       37.05       33.26     24.69 o 
  -8   1  11      106.25      106.06     23.63 o 
  -7   1  11        0.85      -18.07     23.66 o 
  -6   1  11     1363.69     1220.05     30.44 o 
  -5   1  11      302.15      310.08     15.07 o 
  -4   1  11     1542.72     1482.54     19.23 o 
  -3   1  11     1485.84     1609.20     17.80 o 
  -2   1  11     8484.51     9032.44     91.73 o 
  -1   1  11     8430.15     8974.69     90.68 o 
   0   1  11     8289.24     8580.16     95.97 o 
   1   1  11      228.85      229.13     15.39 o 
   2   1  11     1487.59     1627.61     22.96 o 
   3   1  11       29.63       27.02      8.44 o 
   4   1  11     1999.58     1990.33     28.16 o 
   5   1  11      288.90      265.85     12.23 o 
   6   1  11       62.57       42.49      9.78 o 
   7   1  11       27.85       23.72      9.62 o 
   8   1  11       14.39       20.72     12.52 o 
   9   1  11        4.00      -17.60     19.94 o 
 -10   2  11       31.62       30.78     32.51 o 
  -9   2  11      309.00      335.54     35.31 o 
  -8   2  11      102.96      100.09     23.64 o 
  -7   2  11      120.67      137.59     16.43 o 
  -6   2  11      167.65      178.26     15.93 o 
  -5   2  11      643.55      631.95     29.04 o 
  -4   2  11     1791.65     1803.39     29.53 o 
  -3   2  11      490.80      471.42     10.74 o 
  -2   2  11     1072.65     1030.30     14.57 o 
  -1   2  11      507.34      580.60     11.52 o 
   0   2  11      758.67      761.82     13.01 o 
   1   2  11     3146.55     3176.32     50.43 o 
   2   2  11     3802.74     3638.94     69.02 o 
   3   2  11       74.77       72.08      8.13 o 
   4   2  11      171.44      178.12     13.28 o 
   5   2  11      339.62      321.49     13.97 o 
   6   2  11      265.64      275.55     15.07 o 
   7   2  11      939.33      967.56     21.17 o 
   8   2  11        3.63       -4.25     14.32 o 
   9   2  11      173.99      241.83     29.77 o 
 -10   3  11        0.75       -9.98     36.98 o 
  -9   3  11       90.42      100.62     26.68 o 
  -8   3  11       15.39       45.20     23.18 o 
  -7   3  11     1272.08     1184.67     33.11 o 
  -6   3  11     1089.04     1052.96     29.71 o 
  -5   3  11      850.16      849.15     25.50 o 
  -4   3  11       36.24       44.58     10.18 o 
  -3   3  11      291.70      262.57      8.56 o 
  -2   3  11       69.86       56.06      5.86 o 
  -1   3  11     4887.07     4903.76     51.80 o 
   0   3  11      460.69      414.90     10.10 o 
   1   3  11       41.33       45.97      7.00 o 
   2   3  11      244.37      281.23      8.83 o 
   3   3  11      330.73      336.15     13.17 o 
   4   3  11     1793.47     1819.21     36.79 o 
   5   3  11     3336.39     3121.15     47.64 o 
   6   3  11       73.08       82.21     12.48 o 
   7   3  11        0.32      -11.66     12.39 o 
   8   3  11        1.08       12.77     17.15 o 
   9   3  11       29.33       16.68     26.53 o 
 -10   4  11       21.82       38.57     45.46 o 
  -9   4  11       15.90       20.24     25.63 o 
  -8   4  11      306.51      346.19     19.85 o 
  -7   4  11       19.44        1.44     12.69 o 
  -6   4  11       68.25       84.45     14.57 o 
  -5   4  11      804.05      739.50     20.41 o 
  -4   4  11     3115.76     3007.85     40.16 o 
  -3   4  11      501.04      499.44     10.48 o 
  -2   4  11     3746.50     3684.27     37.43 o 
  -1   4  11      250.52      281.82      9.85 o 
   0   4  11      721.81      841.08     11.44 o 
   1   4  11        2.54        5.94      4.46 o 
   2   4  11     6523.39     6650.75     69.28 o 
   3   4  11       50.76       40.54      5.63 o 
   4   4  11      955.34      978.18     19.62 o 
   5   4  11        0.54       -2.83      8.50 o 
   6   4  11      381.05      395.51     23.09 o 
   7   4  11        3.22       19.21     16.50 o 
   8   4  11      792.18      885.38     55.34 o 
   9   4  11       19.88      -16.26     25.42 o 
  -9   5  11      116.95      139.95     36.05 o 
  -8   5  11        5.05       -3.11     17.79 o 
  -7   5  11      173.05      178.30     18.87 o 
  -6   5  11      240.60      216.34     17.71 o 
  -5   5  11     1041.40      924.89     20.11 o 
  -4   5  11      101.19      108.42      8.94 o 
  -3   5  11       64.52       65.34      7.47 o 
  -2   5  11       71.86       90.79      5.92 o 
  -1   5  11     4451.97     4492.05     45.21 o 
   0   5  11      411.08      360.92      9.16 o 
   1   5  11      341.71      315.86      7.45 o 
   2   5  11        0.82        0.69      5.07 o 
   3   5  11      272.67      259.79      9.39 o 
   4   5  11      520.78      458.90     22.56 o 
   5   5  11     1498.55     1441.98     48.09 o 
   6   5  11      128.02      121.14     16.71 o 
   7   5  11        3.70      -15.93     20.50 o 
   8   5  11       41.94       48.67     23.85 o 
   9   5  11       60.31       90.75     31.27 o 
  -9   6  11       31.08       -4.14     21.38 o 
  -8   6  11       10.17        6.54     19.19 o 
  -7   6  11      206.13      204.45     19.10 o 
  -6   6  11       29.46       32.75     12.87 o 
  -5   6  11       88.74       88.50     10.35 o 
  -4   6  11     1364.87     1379.67     26.27 o 
  -3   6  11      613.46      613.78     14.97 o 
  -2   6  11     2427.67     2299.70     26.84 o 
  -1   6  11       13.90       12.46      5.67 o 
   0   6  11      760.28      700.28     12.96 o 
   1   6  11      713.84      593.83     16.60 o 
   2   6  11      481.95      475.89     12.81 o 
   3   6  11      132.64      135.48     11.50 o 
   4   6  11      326.24      336.44     17.75 o 
   5   6  11      412.20      439.37     18.27 o 
   6   6  11      178.16      178.32     19.34 o 
   7   6  11      123.22      125.77     25.52 o 
   8   6  11       32.12       20.65     27.53 o 
   9   6  11        5.10       21.59     30.57 o 
  -9   7  11       30.96       17.86     23.64 o 
  -8   7  11       20.02       25.52     19.42 o 
  -7   7  11      243.03      289.33     22.22 o 
  -6   7  11       10.84       15.42     13.16 o 
  -5   7  11      214.83      213.95     15.61 o 
  -4   7  11      482.91      447.59     15.35 o 
  -3   7  11        6.69        5.10      7.90 o 
  -2   7  11     1920.74     1894.39     34.76 o 
  -1   7  11      476.83      473.74     12.82 o 
   0   7  11     1059.77     1071.62     19.01 o 
   1   7  11      148.43      148.23      9.43 o 
   2   7  11       82.84       84.36      9.02 o 
   3   7  11       26.56       32.88     11.08 o 
   4   7  11     1088.30      979.87     25.63 o 
   5   7  11      438.34      480.08     20.06 o 
   6   7  11        1.55        3.78     16.96 o 
   7   7  11       53.09        5.44     23.79 o 
   8   7  11       15.68      -24.35     24.70 o 
  -8   8  11      111.24      126.20     23.88 o 
  -7   8  11      408.56      455.89     27.20 o 
  -6   8  11      218.22      222.08     21.51 o 
  -5   8  11      293.02      307.20     18.45 o 
  -4   8  11       15.73       13.91     10.57 o 
  -3   8  11      857.32      870.46     28.19 o 
  -2   8  11     1405.41     1289.77     21.83 o 
  -1   8  11       98.92      101.08      9.10 o 
   0   8  11       91.21      106.82      9.41 o 
   1   8  11     2471.01     2337.84     31.90 o 
   2   8  11        2.50       20.45      8.96 o 
   3   8  11      713.49      662.91     22.16 o 
   4   8  11      218.47      247.56     16.75 o 
   5   8  11       12.93        9.73     13.26 o 
   6   8  11        6.30       10.22     23.82 o 
   7   8  11      360.09      393.08     35.57 o 
   8   8  11        0.51       25.11     30.76 o 
  -8   9  11        0.91      -11.33     32.15 o 
  -7   9  11       22.45       23.62     20.84 o 
  -6   9  11      954.95      988.95     30.35 o 
  -5   9  11        6.97       -5.28     14.14 o 
  -4   9  11      201.93      196.51     14.79 o 
  -3   9  11       44.99       27.49     13.79 o 
  -2   9  11      230.18      196.64     21.38 o 
  -1   9  11      684.70      650.26     22.95 o 
   0   9  11     1197.21     1205.90     22.35 o 
   1   9  11      501.85      493.36     15.28 o 
   2   9  11      321.05      315.80     13.43 o 
   3   9  11       89.00      108.71     12.43 o 
   4   9  11      768.08      749.95     25.10 o 
   5   9  11       30.51        6.92     15.46 o 
   6   9  11       60.41       71.03     21.06 o 
   7   9  11       17.36       41.37     29.10 o 
  -7  10  11       17.17        5.52     26.81 o 
  -6  10  11      125.49      115.23     18.47 o 
  -5  10  11       57.53       79.96     20.28 o 
  -4  10  11       54.62       69.85     16.16 o 
  -3  10  11      543.25      549.32     22.60 o 
  -2  10  11      113.12      120.11     27.16 o 
  -1  10  11      468.45      467.77     21.04 o 
   0  10  11      128.09      137.60     13.70 o 
   1  10  11       44.91       54.40     15.39 o 
   2  10  11      113.53      112.61     11.56 o 
   3  10  11       25.97       43.24     12.87 o 
   4  10  11       47.15       54.27     15.76 o 
   5  10  11       47.59       62.67     20.95 o 
   6  10  11      132.57      126.90     24.73 o 
   7  10  11       33.08       85.76     45.09 o 
  -6  11  11       69.66       78.08     30.43 o 
  -5  11  11       73.65       91.16     22.15 o 
  -4  11  11       44.12       60.42     20.89 o 
  -3  11  11       49.32       60.45     19.91 o 
  -2  11  11       79.64       61.66     16.92 o 
  -1  11  11      471.11      471.31     33.19 o 
   0  11  11      149.11      126.72     18.69 o 
   1  11  11       18.17       13.83     12.76 o 
   2  11  11        0.98        4.39     12.64 o 
   3  11  11       19.65       15.08     18.90 o 
   4  11  11        9.05        6.35     18.40 o 
   5  11  11      176.51      208.34     24.99 o 
   6  11  11        3.95       22.94     23.51 o 
  -5  12  11        4.24       -5.11     21.39 o 
  -4  12  11        7.18      -22.43     25.24 o 
  -3  12  11       54.36       49.23     22.04 o 
  -2  12  11      163.62      152.08     22.68 o 
  -1  12  11        2.85        4.77     18.68 o 
   0  12  11      114.65      137.68     21.64 o 
   1  12  11       65.09       77.19     16.85 o 
   2  12  11      275.06      304.83     20.08 o 
   3  12  11       66.09       92.76     35.31 o 
   4  12  11       14.04      -19.14     24.17 o 
   5  12  11       13.24       20.32     27.82 o 
  -4  13  11       12.56       23.64     22.97 o 
  -3  13  11        1.40        3.28     22.24 o 
  -2  13  11       12.64       33.57     21.33 o 
  -1  13  11      476.14      544.26     33.56 o 
   0  13  11       53.27       65.99     21.65 o 
   1  13  11       25.48       23.17     20.92 o 
   2  13  11       72.11       68.18     25.11 o 
   3  13  11       46.96       59.09     28.23 o 
  -2  14  11       61.17       61.02     24.47 o 
  -1  14  11       10.74       13.05     23.01 o 
   0  14  11      103.76      138.08     26.39 o 
   1  14  11       72.66       89.18     28.45 o 
 -10   0  12       79.14       84.03     40.62 o 
  -8   0  12      290.17      255.26     40.25 o 
  -6   0  12     1785.13     1639.26     67.82 o 
  -4   0  12     2749.89     2693.21     42.94 o 
  -2   0  12      470.84      519.26     11.35 o 
   0   0  12     8315.50     8376.53    149.50 o 
   2   0  12      257.62      224.07     13.56 o 
   4   0  12     2522.62     2600.50     58.01 o 
   6   0  12       44.16       60.16     13.49 o 
   8   0  12       45.43       44.46     16.98 o 
 -10   1  12       45.45       30.62     34.66 o 
  -9   1  12      116.35      162.13     28.29 o 
  -8   1  12       28.11        3.98     21.38 o 
  -7   1  12      177.09      244.45     56.92 o 
  -6   1  12      802.65      772.89     24.65 o 
  -5   1  12      526.74      478.50     14.30 o 
  -4   1  12      809.15      873.94     25.67 o 
  -3   1  12     1515.43     1363.48     15.23 o 
  -2   1  12        8.50        8.60      5.40 o 
  -1   1  12     1630.13     1736.58     21.22 o 
   0   1  12      459.09      519.77     18.18 o 
   1   1  12     3311.43     3334.66     46.07 o 
   2   1  12     4556.42     4644.25     55.25 o 
   3   1  12     5392.77     5552.40     65.70 o 
   4   1  12        4.05        4.91      8.10 o 
   5   1  12      296.64      281.24     18.86 o 
   6   1  12       17.64       16.65     10.15 o 
   7   1  12       75.13       67.65     10.53 o 
   8   1  12       66.96       39.23     12.02 o 
   9   1  12        6.94       39.26     20.12 o 
 -10   2  12        4.16      -19.68     39.50 o 
  -9   2  12      170.27      160.68     28.25 o 
  -8   2  12      157.85      204.35     87.76 o 
  -7   2  12       16.08        5.65     14.32 o 
  -6   2  12      358.58      362.58     18.20 o 
  -5   2  12      286.17      326.02     16.34 o 
  -4   2  12     2900.42     2843.94     48.25 o 
  -3   2  12     2871.29     2836.24     33.24 o 
  -2   2  12      407.50      453.05      8.88 o 
  -1   2  12      438.82      474.80      9.81 o 
   0   2  12       40.51       30.75      6.48 o 
   2   2  12      656.78      672.09     19.29 o 
   4   2  12       24.58       18.47      7.36 o 
   5   2  12       89.86      104.82     11.46 o 
   6   2  12      721.50      679.14     19.25 o 
   7   2  12       44.06       46.58     12.22 o 
   8   2  12       37.45       43.00     13.07 o 
   9   2  12       53.31       64.77     39.31 o 
 -10   3  12       42.70       77.34     29.57 o 
  -9   3  12       68.79       44.02     25.68 o 
  -8   3  12      115.09      100.03     25.10 o 
  -7   3  12      163.12      168.45     17.77 o 
  -6   3  12      912.08      862.27     27.66 o 
  -5   3  12        2.22        0.73     11.69 o 
  -4   3  12      362.67      380.12     12.34 o 
  -3   3  12     1568.29     1645.13     18.22 o 
  -2   3  12     1817.37     1721.28     24.46 o 
  -1   3  12       39.46       36.90      5.10 o 
   0   3  12       17.07       14.79      4.92 o 
   1   3  12       89.48       95.21      6.42 o 
   2   3  12      255.18      250.54     11.55 o 
   3   3  12     2581.54     2549.68     33.93 o 
   4   3  12     1123.85     1034.26     19.25 o 
   5   3  12       51.27       56.27     11.28 o 
   6   3  12       50.36       59.70     12.32 o 
   7   3  12        0.63        7.34     12.86 o 
   8   3  12      207.43      184.02     33.97 o 
   9   3  12      143.44      143.04     28.24 o 
 -10   4  12        7.83       27.20     40.80 o 
  -9   4  12      182.64      207.76     23.26 o 
  -8   4  12      200.74      261.24     18.70 o 
  -7   4  12        1.02       20.16     15.39 o 
  -6   4  12      241.81      226.46     17.94 o 
  -5   4  12     1241.26     1192.98     25.95 o 
  -4   4  12      287.82      316.23     12.98 o 
  -3   4  12      513.67      489.33     14.76 o 
  -2   4  12       17.45       23.73      4.61 o 
  -1   4  12     6099.00     6210.71     64.53 o 
   0   4  12      740.31      865.93     12.91 o 
   1   4  12     2133.37     2031.43     23.17 o 
   2   4  12       97.87      107.42      6.55 o 
   3   4  12       58.66       54.82      7.32 o 
   4   4  12      403.17      407.00     13.49 o 
   5   4  12     1447.01     1360.59     45.91 o 
   6   4  12        1.22       -9.91     13.73 o 
   7   4  12       54.64       47.95     17.21 o 
   8   4  12       78.02       58.86     58.69 o 
   9   4  12       24.38      -10.99     26.48 o 
  -9   5  12        0.01       10.38     26.00 o 
  -8   5  12      214.04      197.89     21.71 o 
  -7   5  12        3.03       10.21     12.10 o 
  -6   5  12      843.88      805.23     27.61 o 
  -5   5  12        1.51        4.60      5.35 o 
  -4   5  12     1883.20     1766.32     45.78 o 
  -3   5  12     1381.10     1361.00     23.13 o 
  -2   5  12     3050.67     3002.86     32.49 o 
  -1   5  12        4.64        4.18      5.01 o 
   0   5  12       72.39       74.41      5.95 o 
   1   5  12       43.37       40.10      5.50 o 
   2   5  12     2082.27     2040.39     26.05 o 
   3   5  12      227.96      228.45     12.66 o 
   4   5  12     2288.86     2226.59     37.95 o 
   5   5  12      337.21      355.07     16.33 o 
   6   5  12       87.07       77.28     15.90 o 
   7   5  12       36.14       37.16     21.89 o 
   8   5  12       96.28      142.40     39.31 o 
   9   5  12       33.19       44.29     38.29 o 
  -9   6  12      197.98      218.75     24.72 o 
  -8   6  12       51.75       59.76     19.87 o 
  -7   6  12      364.55      396.78     23.78 o 
  -6   6  12      179.92      176.51     18.79 o 
  -5   6  12      164.25      163.28     11.60 o 
  -4   6  12      365.97      364.77     12.71 o 
  -3   6  12     2426.97     2259.48     30.52 o 
  -2   6  12       36.63       37.11      6.41 o 
  -1   6  12      584.49      577.20     12.16 o 
   0   6  12     2130.25     2101.34     25.02 o 
   1   6  12     3643.48     3751.13     43.43 o 
   2   6  12        1.85       -8.25      9.01 o 
   3   6  12      326.42      299.82     14.17 o 
   4   6  12      499.68      474.53     17.98 o 
   5   6  12       63.59       71.10     12.73 o 
   6   6  12      171.41      151.91     19.33 o 
   7   6  12      160.82      171.40     26.71 o 
   8   6  12       11.39       48.03     28.31 o 
  -9   7  12       11.91       -3.94     22.07 o 
  -8   7  12       86.91       88.35     22.33 o 
  -7   7  12      102.76       70.76     19.33 o 
  -6   7  12      564.06      583.25     22.25 o 
  -5   7  12      214.04      202.17     13.67 o 
  -4   7  12      195.77      190.68     11.68 o 
  -3   7  12      619.27      604.14     15.50 o 
  -2   7  12      118.33      100.42      8.83 o 
  -1   7  12      474.25      488.43     15.33 o 
   0   7  12        1.63      -10.88      7.25 o 
   1   7  12       11.18        8.82      8.01 o 
   2   7  12       14.91       19.12      7.80 o 
   3   7  12     1662.49     1576.88     32.69 o 
   4   7  12      518.03      509.37     25.82 o 
   5   7  12        0.11       -6.83     12.06 o 
   6   7  12       16.04       24.94     17.16 o 
   7   7  12       99.44      114.74     27.92 o 
   8   7  12        6.47       15.55     27.24 o 
  -8   8  12       55.64       44.99     22.91 o 
  -7   8  12        3.62       -6.58     19.33 o 
  -6   8  12      239.54      291.21     19.18 o 
  -5   8  12       96.19       90.67     13.51 o 
  -4   8  12      870.83      800.21     21.73 o 
  -3   8  12        5.17       15.25     10.57 o 
  -2   8  12      215.23      189.43     12.04 o 
  -1   8  12      180.35      158.42      9.94 o 
   0   8  12      584.13      557.85     15.38 o 
   1   8  12       34.85       25.51      8.79 o 
   2   8  12       20.13       23.40      8.98 o 
   3   8  12        3.95       17.35     12.53 o 
   4   8  12      561.51      584.00     22.05 o 
   5   8  12       47.61       28.57     14.74 o 
   6   8  12        6.13       22.61     26.83 o 
   7   8  12       61.89       65.54     54.22 o 
   8   8  12        3.40       25.08     30.42 o 
  -8   9  12       44.94       45.24     27.11 o 
  -7   9  12      140.57      171.16     26.73 o 
  -6   9  12        2.47       16.47     15.43 o 
  -5   9  12      138.96      145.98     16.36 o 
  -4   9  12        2.80        2.57     12.03 o 
  -3   9  12      839.39      843.10     26.00 o 
  -2   9  12        0.79        7.48     12.70 o 
  -1   9  12      201.24      209.89     24.20 o 
   0   9  12      107.22       94.96     10.28 o 
   1   9  12      257.81      229.63     11.99 o 
   2   9  12      246.34      248.18     14.51 o 
   3   9  12      625.28      607.63     21.94 o 
   4   9  12        0.09       -0.78     14.41 o 
   5   9  12       19.05       22.82     20.79 o 
   6   9  12       17.54       30.40     24.75 o 
   7   9  12       29.07       43.38     28.54 o 
  -7  10  12       26.91       39.29     23.64 o 
  -6  10  12       58.29       67.18     17.49 o 
  -5  10  12      223.07      289.67     42.37 o 
  -4  10  12      564.83      570.42     27.81 o 
  -3  10  12       16.28       15.23     14.98 o 
  -2  10  12      320.44      353.85     20.38 o 
  -1  10  12       22.60       20.21     14.29 o 
   0  10  12      221.74      260.21     15.20 o 
   1  10  12        2.69        3.91     11.72 o 
   2  10  12      752.32      696.80     19.67 o 
   3  10  12       28.83       35.68     12.50 o 
   4  10  12        4.54      -13.94     18.20 o 
   5  10  12       14.52        8.50     19.85 o 
   6  10  12      167.34      175.08     32.20 o 
  -6  11  12       38.67       45.40     22.45 o 
  -5  11  12        0.63      -19.96     19.61 o 
  -4  11  12        3.81       34.12     18.96 o 
  -3  11  12       19.73      -27.20     18.13 o 
  -2  11  12      215.44      224.14     19.50 o 
  -1  11  12      281.43      269.13     26.24 o 
   0  11  12       87.59       65.92     16.17 o 
   1  11  12        1.30        8.92     13.35 o 
   2  11  12      413.55      405.42     18.72 o 
   3  11  12      399.51      418.06     21.89 o 
   4  11  12       10.18       24.11     19.41 o 
   5  11  12        2.25      -24.17     20.65 o 
   6  11  12        1.18       10.29     23.12 o 
  -5  12  12      180.86      236.43     26.77 o 
  -4  12  12       92.58      112.23     23.99 o 
  -3  12  12      157.04      135.91     23.27 o 
  -2  12  12       13.64       16.01     20.33 o 
  -1  12  12       53.27       71.96     20.89 o 
   0  12  12       64.75       64.88     23.40 o 
   1  12  12       84.56       94.72     19.99 o 
   2  12  12       86.14       93.32     19.92 o 
   3  12  12       11.84      -20.07     24.54 o 
   4  12  12        0.81       42.21     43.79 o 
   5  12  12      183.78      255.32     32.91 o 
  -4  13  12        4.10      -20.48     22.62 o 
  -3  13  12       25.79        6.25     22.89 o 
  -2  13  12      249.72      255.31     43.40 o 
  -1  13  12        1.11      -18.79     20.53 o 
   0  13  12        5.50       32.10     21.17 o 
   1  13  12       42.19        9.14     19.57 o 
   2  13  12       76.78       79.10     33.63 o 
   3  13  12        1.54        9.51     25.68 o 
  -1  14  12      192.63      236.20     50.01 o 
   0  14  12       22.93       55.79     22.72 o 
  -9   0  13       12.22       47.33     32.79 o 
  -7   0  13      104.55      142.91     30.00 o 
  -5   0  13     2366.77     2358.59     51.17 o 
  -3   0  13     1473.53     1520.93     21.14 o 
  -1   0  13      236.40      203.84     23.29 o 
   1   0  13        4.81       -5.34      7.44 o 
   3   0  13     2567.46     2516.97     55.39 o 
   5   0  13     1072.28     1011.79     35.41 o 
   7   0  13        5.03       25.99     23.08 o 
   9   0  13        6.52       -3.92     22.54 o 
 -10   1  13      161.97      174.70     32.05 o 
  -9   1  13       65.40       31.31     26.52 o 
  -8   1  13      765.21      745.57     52.54 o 
  -7   1  13       71.26       57.48     20.50 o 
  -6   1  13        8.31        8.58     12.30 o 
  -5   1  13       34.44       58.97     11.35 o 
  -4   1  13     2286.53     2290.01     30.14 o 
  -3   1  13      110.95      129.41      5.18 o 
  -2   1  13     1754.65     1832.35     22.59 o 
  -1   1  13      390.99      428.76     10.04 o 
   0   1  13     1527.00     1524.12     21.62 o 
   1   1  13       36.48       26.77      9.95 o 
   2   1  13     3859.19     3929.11     48.09 o 
   3   1  13        0.86        1.58      5.72 o 
   4   1  13        1.21        2.17      8.57 o 
   5   1  13      713.56      692.72     22.81 o 
   6   1  13      928.74      923.35     21.88 o 
   7   1  13       19.00       25.84     10.27 o 
   8   1  13        1.63        1.94     11.61 o 
   9   1  13       57.54      106.24     22.22 o 
 -10   2  13       22.97       31.37     29.87 o 
  -9   2  13       24.64       25.62     32.42 o 
  -8   2  13       26.28       25.03     22.08 o 
  -7   2  13      660.25      670.67     34.15 o 
  -6   2  13     1127.80     1115.74     30.53 o 
  -5   2  13      814.66      762.66     23.49 o 
  -4   2  13      174.57      165.58     10.14 o 
  -3   2  13      270.73      261.85      7.55 o 
  -2   2  13     1677.46     1716.47     20.09 o 
  -1   2  13    17104.94    17480.20    173.85 o 
   0   2  13     2296.39     2271.98     29.47 o 
   1   2  13     1264.95     1268.95     25.40 o 
   2   2  13       14.06        5.99      4.06 o 
   3   2  13      711.34      631.82     36.33 o 
   4   2  13      548.29      530.36     22.19 o 
   5   2  13       16.32       16.51     14.15 o 
   6   2  13       16.70        4.91     10.14 o 
   7   2  13       95.48       72.77     12.44 o 
   8   2  13      277.37      255.72     16.97 o 
   9   2  13      194.35      205.75     42.20 o 
 -10   3  13       39.14       47.01     30.74 o 
  -9   3  13       62.49       45.83     21.74 o 
  -8   3  13        8.59       -4.13     22.51 o 
  -7   3  13     1250.54     1227.51     42.12 o 
  -6   3  13       13.56       25.94     18.32 o 
  -5   3  13     2131.07     2084.15     35.40 o 
  -4   3  13     2070.03     1932.89     28.89 o 
  -3   3  13     2670.17     2541.06     29.93 o 
  -2   3  13        5.97        2.35      4.69 o 
  -1   3  13       77.71       83.06      5.77 o 
   0   3  13      285.47      270.53     16.59 o 
   1   3  13     8462.27     8314.46    105.18 o 
   2   3  13       80.86       80.43      7.25 o 
   3   3  13      785.54      732.21     17.08 o 
   4   3  13     1757.95     1696.88     26.48 o 
   5   3  13        7.98       -1.75     10.11 o 
   6   3  13      120.00      131.67     18.06 o 
   7   3  13      298.04      261.42     15.48 o 
   8   3  13      172.72      188.78     22.29 o 
   9   3  13       20.41       23.63     27.45 o 
  -9   4  13        0.14       19.46     25.36 o 
  -8   4  13      438.78      470.85     21.45 o 
  -7   4  13        0.74      -21.30     15.62 o 
  -6   4  13     1213.17     1198.82     32.61 o 
  -5   4  13      568.97      557.62     18.80 o 
  -4   4  13      350.05      331.30     12.24 o 
  -3   4  13        0.28       -3.53      5.18 o 
  -2   4  13     2738.48     2722.68     31.83 o 
  -1   4  13       34.20       42.69      7.85 o 
   0   4  13     9956.34     9890.06     99.95 o 
   1   4  13       15.69        8.67      4.78 o 
   2   4  13      162.97      151.26      7.20 o 
   3   4  13       19.81       21.40      7.41 o 
   4   4  13      197.79      192.38     10.32 o 
   5   4  13        7.39       19.00     12.02 o 
   6   4  13        5.01       -4.79     14.47 o 
   7   4  13       16.91       26.11     16.08 o 
   8   4  13      100.57      131.39     28.40 o 
   9   4  13        2.05      -38.31     27.05 o 
  -9   5  13      184.73      271.22     43.51 o 
  -8   5  13       16.30       20.40     18.44 o 
  -7   5  13      492.62      516.28     21.05 o 
  -6   5  13      127.33      118.30     14.39 o 
  -5   5  13      484.83      502.61     20.80 o 
  -4   5  13      163.25      133.35      8.93 o 
  -3   5  13      593.09      534.55     14.96 o 
  -2   5  13        1.21       -2.21      5.47 o 
  -1   5  13      289.00      284.85     10.49 o 
   0   5  13      816.64      853.40     14.33 o 
   1   5  13     3486.79     3421.95     36.16 o 
   2   5  13       47.24       56.47      6.60 o 
   3   5  13      947.18      898.12     21.45 o 
   4   5  13      168.96      166.40     15.22 o 
   5   5  13       11.45        0.75     13.81 o 
   6   5  13        1.76        9.92     15.25 o 
   7   5  13      148.87      144.94     19.82 o 
   8   5  13       59.71       84.89     55.99 o 
   9   5  13        6.73        3.12     36.61 o 
  -9   6  13       27.18       26.83     47.14 o 
  -8   6  13      120.86      133.58     21.56 o 
  -7   6  13      576.31      559.38     27.66 o 
  -6   6  13      988.39      932.96     34.62 o 
  -5   6  13      103.43      125.90     10.71 o 
  -4   6  13       95.99       71.49      8.44 o 
  -3   6  13      141.66      154.13      9.65 o 
  -2   6  13      683.45      667.65     14.97 o 
  -1   6  13     2966.45     2758.20     31.08 o 
   0   6  13     1400.94     1334.82     20.36 o 
   1   6  13      176.01      194.85      9.36 o 
   2   6  13      193.05      213.28     10.00 o 
   3   6  13      102.75       82.74     11.67 o 
   4   6  13     1545.23     1463.66     37.57 o 
   5   6  13        2.03        3.37     12.05 o 
   6   6  13      106.75       95.68     28.21 o 
   7   6  13       99.76      138.27     25.13 o 
   8   6  13      112.94      164.41     39.69 o 
  -9   7  13       36.20       18.00     23.22 o 
  -8   7  13      223.61      240.81     24.35 o 
  -7   7  13        3.75       16.77     17.49 o 
  -6   7  13       24.66       17.28     13.33 o 
  -5   7  13      261.89      274.29     15.15 o 
  -4   7  13      817.57      825.96     18.16 o 
  -3   7  13      200.45      200.36     10.84 o 
  -2   7  13     1237.58     1229.09     21.04 o 
  -1   7  13      138.22      129.44      8.11 o 
   0   7  13      468.75      465.60     13.75 o 
   1   7  13     1029.61      971.16     18.46 o 
   2   7  13     1279.77     1262.97     21.75 o 
   3   7  13      233.26      247.86     24.34 o 
   4   7  13        0.83        5.04     11.89 o 
   5   7  13       45.39        9.13      8.58 o 
   6   7  13      540.71      575.64     27.10 o 
   7   7  13       69.10      117.28     44.90 o 
   8   7  13        9.73       44.91     29.77 o 
  -8   8  13       20.13       15.53     22.24 o 
  -7   8  13       87.78       77.34     20.97 o 
  -6   8  13       83.07       67.93     15.69 o 
  -5   8  13     1428.25     1363.07     35.28 o 
  -4   8  13       11.13       23.11     11.40 o 
  -3   8  13     1059.34     1021.89     23.37 o 
  -2   8  13      607.97      518.77     17.12 o 
  -1   8  13      527.90      544.48     14.93 o 
   0   8  13       14.44       25.74      8.60 o 
   1   8  13      512.97      494.98     14.86 o 
   2   8  13      102.36      147.42     10.99 o 
   3   8  13     1073.39     1038.32     34.34 o 
   4   8  13        5.18        0.68     13.05 o 
   5   8  13       80.53       96.56     19.12 o 
   6   8  13       30.21       39.52     22.77 o 
   7   8  13        4.09      -12.49     24.80 o 
  -8   9  13       75.99       63.38     23.44 o 
  -7   9  13       80.90       50.93     22.36 o 
  -6   9  13        8.78       -0.61     16.11 o 
  -5   9  13       15.90       19.46     14.23 o 
  -4   9  13      892.56      931.45     24.93 o 
  -3   9  13      114.16       93.10     14.93 o 
  -2   9  13       25.32       13.56     13.07 o 
  -1   9  13       93.79       69.91     13.47 o 
   0   9  13      314.00      302.49     13.07 o 
   1   9  13       36.42       39.30     10.10 o 
   2   9  13      551.99      531.40     16.13 o 
   3   9  13       59.74       62.42     13.87 o 
   4   9  13        7.60        4.76     13.95 o 
   5   9  13      221.00      239.06     19.03 o 
   6   9  13       64.09       92.94     47.23 o 
   7   9  13        0.50      -30.30     40.25 o 
  -7  10  13       13.11       25.66     22.59 o 
  -6  10  13      129.13      161.05     20.20 o 
  -5  10  13       66.92       69.04     20.66 o 
  -4  10  13       28.90       30.43     15.97 o 
  -3  10  13      121.40      165.68     17.74 o 
  -2  10  13       57.38       77.02     15.45 o 
  -1  10  13     1018.93     1017.84     43.58 o 
   0  10  13       37.83       47.09     13.39 o 
   1  10  13       23.60       36.22     12.23 o 
   2  10  13      149.54      156.40     12.99 o 
   3  10  13      266.64      246.76     17.99 o 
   4  10  13        4.65       14.16     15.08 o 
   5  10  13        3.19        8.26     18.96 o 
   6  10  13        2.07       15.16     28.27 o 
  -6  11  13        4.32       38.55     22.44 o 
  -5  11  13       53.69       47.03     24.62 o 
  -4  11  13       77.83       32.79     21.18 o 
  -3  11  13      348.76      351.24     25.87 o 
  -2  11  13        0.75      -14.39     17.97 o 
  -1  11  13        1.45       -7.35     14.60 o 
   0  11  13       40.63       54.41     15.75 o 
   1  11  13      231.92      234.17     16.23 o 
   2  11  13      514.35      503.00     22.01 o 
   3  11  13        1.28        7.18     18.02 o 
   4  11  13       56.36       76.03     21.08 o 
   5  11  13        9.05      -21.99     20.85 o 
  -5  12  13       17.89       25.32     22.65 o 
  -4  12  13       28.83        3.74     22.58 o 
  -3  12  13       64.92       62.97     22.58 o 
  -2  12  13      355.99      400.68     28.42 o 
  -1  12  13        9.46      -13.11     19.67 o 
   0  12  13      346.11      351.00     34.96 o 
   1  12  13        0.41        8.06     19.77 o 
   2  12  13        4.90       11.35     18.35 o 
   3  12  13      105.18       87.98     27.48 o 
   4  12  13       51.47        8.75     26.49 o 
  -4  13  13       35.10       30.72     29.11 o 
  -3  13  13       88.77       94.51     23.37 o 
  -2  13  13        0.08       -3.73     22.82 o 
  -1  13  13       33.71       56.24     22.77 o 
   0  13  13       28.41       31.34     22.15 o 
   1  13  13      208.10      162.71     23.91 o 
   2  13  13       11.96       19.75     35.21 o 
   3  13  13       30.02       12.40     25.41 o 
 -10   0  14      103.67      158.37     43.23 o 
  -8   0  14      654.27      551.14     50.68 o 
  -6   0  14      266.13      359.60     34.66 o 
  -4   0  14     2919.90     2884.00     39.79 o 
  -2   0  14    33237.89    35387.23    487.30 o 
   0   0  14       52.43       60.15      9.67 o 
   2   0  14       51.14       42.84     12.58 o 
   4   0  14     1652.07     1618.88     72.29 o 
   6   0  14      649.95      576.78     30.04 o 
   8   0  14      347.27      325.36     22.72 o 
 -10   1  14        3.46       17.56     29.83 o 
  -9   1  14      192.10      213.71     47.51 o 
  -8   1  14        5.83        0.62     23.21 o 
  -7   1  14     1151.53     1070.26     41.45 o 
  -6   1  14      267.51      246.40     18.68 o 
  -5   1  14     2064.82     2015.79     41.86 o 
  -4   1  14      728.61      767.69     14.75 o 
  -3   1  14      376.04      404.70     11.03 o 
  -2   1  14     2294.97     2555.46     29.84 o 
  -1   1  14     5148.38     5083.19     54.07 o 
   0   1  14      200.22      186.43      7.34 o 
   1   1  14     4945.64     5198.52     69.25 o 
   2   1  14     4109.97     4176.94     51.05 o 
   3   1  14      205.53      185.67      8.60 o 
   4   1  14      274.23      281.08     13.59 o 
   5   1  14     2792.28     2505.76     42.33 o 
   6   1  14      254.46      216.31     13.05 o 
   7   1  14        0.41       -3.32     10.84 o 
   8   1  14        0.19      -17.37     11.58 o 
   9   1  14        6.24       17.36     20.50 o 
 -10   2  14      152.17      125.28     32.90 o 
  -9   2  14      110.98       90.50     27.32 o 
  -8   2  14      118.02      125.51     25.40 o 
  -7   2  14       54.33       33.91     21.21 o 
  -6   2  14      535.67      512.12     21.67 o 
  -5   2  14     1745.53     1760.15     55.77 o 
  -4   2  14     1171.22     1161.41     22.88 o 
  -3   2  14     4366.27     4297.67     47.23 o 
  -2   2  14     3631.79     3576.70     37.00 o 
  -1   2  14     4920.85     5214.24     55.65 o 
   0   2  14     3743.29     3867.26     42.71 o 
   1   2  14     4280.00     4239.70     56.98 o 
   2   2  14     2078.95     2016.80     36.46 o 
   3   2  14      763.57      731.05     19.60 o 
   4   2  14       58.25       75.07     13.57 o 
   5   2  14       83.28       89.23     10.35 o 
   6   2  14      116.96      134.26     12.11 o 
   7   2  14      104.70      117.05     19.98 o 
   8   2  14       56.46       58.75     13.86 o 
   9   2  14        9.07       -9.80     24.95 o 
 -10   3  14       40.97        6.15     28.33 o 
  -9   3  14       75.29       96.98     26.93 o 
  -8   3  14       14.47       23.90     24.22 o 
  -7   3  14       24.61       14.84     15.77 o 
  -6   3  14     1247.56     1222.93     32.68 o 
  -5   3  14        5.19       -9.32     10.04 o 
  -4   3  14     1033.11     1007.85     22.60 o 
  -3   3  14       27.60       22.79      4.78 o 
  -2   3  14     2272.11     2323.58     28.21 o 
  -1   3  14      704.95      673.30     12.79 o 
   1   3  14     1365.94     1407.54     24.13 o 
   2   3  14      192.99      182.78     11.47 o 
   3   3  14      148.18      144.70     13.02 o 
   4   3  14     2608.93     2473.73     34.98 o 
   5   3  14      173.84      206.09     13.84 o 
   6   3  14       86.52       95.52     14.98 o 
   7   3  14       22.57       49.38     14.42 o 
   8   3  14        8.11        9.38     23.68 o 
   9   3  14        5.41      -19.50     25.29 o 
  -9   4  14       74.03       56.58     20.99 o 
  -8   4  14       12.49       -3.21     22.93 o 
  -7   4  14      965.48      935.76     32.55 o 
  -6   4  14       61.71       79.83     15.29 o 
  -5   4  14      318.75      313.26     15.16 o 
  -4   4  14       70.86       66.76      8.10 o 
  -3   4  14     2064.13     1950.48     25.40 o 
  -2   4  14      119.54      134.65      7.25 o 
  -1   4  14     1848.93     1886.83     27.06 o 
   0   4  14     1381.26     1316.81     19.01 o 
   1   4  14     3838.01     3853.03     39.70 o 
   2   4  14       45.31       55.46      6.22 o 
   3   4  14     3041.96     2972.66     39.50 o 
   4   4  14       47.23       47.37     10.43 o 
   5   4  14      141.89      118.16     15.07 o 
   6   4  14        4.79       -6.22     14.91 o 
   7   4  14      182.33      190.80     28.94 o 
   8   4  14       47.43       18.49     31.49 o 
   9   4  14        0.33       17.90     26.04 o 
  -9   5  14       25.09       31.01     26.59 o 
  -8   5  14       12.23      -11.62     20.55 o 
  -7   5  14       11.66        3.31     13.75 o 
  -6   5  14     1244.69     1209.95     34.50 o 
  -5   5  14       43.43       41.45     10.20 o 
  -4   5  14     2404.32     2235.68     30.54 o 
  -3   5  14      916.01      864.79     18.77 o 
  -2   5  14      708.30      672.29     13.43 o 
  -1   5  14      255.60      283.60     11.50 o 
   0   5  14     1828.70     1709.37     23.89 o 
   1   5  14       20.70       23.55      5.80 o 
   2   5  14       35.44       45.33      6.81 o 
   3   5  14      414.51      398.77     15.73 o 
   4   5  14      467.44      483.89     27.38 o 
   5   5  14      100.14      109.91     16.07 o 
   6   5  14      560.10      535.60     25.45 o 
   7   5  14        1.51       19.60     18.44 o 
   8   5  14       21.98       10.97     29.72 o 
  -9   6  14       51.65        9.51     27.73 o 
  -8   6  14      132.50      124.28     21.28 o 
  -7   6  14      112.94      102.66     18.98 o 
  -6   6  14      260.75      249.94     15.01 o 
  -5   6  14     2601.49     2438.41     34.38 o 
  -4   6  14     1183.79     1161.72     37.61 o 
  -3   6  14     1314.20     1294.02     21.84 o 
  -2   6  14      306.08      322.93     11.28 o 
  -1   6  14     3124.94     2879.87     32.39 o 
   0   6  14        9.95       14.71      6.26 o 
   1   6  14      452.40      424.80     12.62 o 
   2   6  14     1698.81     1707.34     25.09 o 
   3   6  14      286.00      339.77     16.70 o 
   4   6  14      585.79      579.75     37.13 o 
   5   6  14      145.83      139.08     14.89 o 
   6   6  14       26.05       31.22     19.91 o 
   7   6  14      131.47      179.17     27.43 o 
   8   6  14        9.18       23.05     28.42 o 
  -8   7  14        8.11       15.68     20.81 o 
  -7   7  14      143.19      133.93     23.50 o 
  -6   7  14       81.16       83.57     14.94 o 
  -5   7  14      857.13      849.42     27.03 o 
  -4   7  14      507.34      491.91     13.80 o 
  -3   7  14       77.69       69.39     10.27 o 
  -2   7  14      725.94      690.87     20.66 o 
  -1   7  14     2335.16     2321.00     28.36 o 
   0   7  14      261.87      250.69     10.76 o 
   1   7  14      438.63      453.52     13.88 o 
   2   7  14        2.49       -7.02      8.42 o 
   3   7  14       78.08       91.10     13.01 o 
   4   7  14       12.97       18.06     12.44 o 
   5   7  14      438.90      436.98     23.90 o 
   6   7  14      238.18      248.41     21.84 o 
   7   7  14        0.02      -25.53     25.33 o 
   8   7  14       42.54       33.69     30.14 o 
  -8   8  14      106.87      127.84     23.87 o 
  -7   8  14       93.34      128.65     22.03 o 
  -6   8  14       79.02       68.33     22.46 o 
  -5   8  14       39.30       31.67     12.39 o 
  -4   8  14      605.32      599.30     20.03 o 
  -3   8  14        1.96        1.70     10.42 o 
  -2   8  14     4768.27     4627.15     60.52 o 
  -1   8  14        0.39        8.84      9.37 o 
   0   8  14      222.61      209.04     11.76 o 
   1   8  14      168.00      178.56     11.15 o 
   2   8  14      378.58      430.52     15.37 o 
   3   8  14      184.74      199.06     15.61 o 
   4   8  14      210.80      208.84     16.29 o 
   5   8  14       35.79       46.38     15.53 o 
   6   8  14      143.66      130.24     21.60 o 
   7   8  14        9.09       38.06     28.52 o 
  -7   9  14      176.88      230.89     25.74 o 
  -6   9  14        0.25       -6.66     16.07 o 
  -5   9  14      306.40      307.85     17.66 o 
  -4   9  14       55.00       66.96     13.55 o 
  -3   9  14        0.12       -3.64     13.50 o 
  -2   9  14       24.66       35.03     13.64 o 
  -1   9  14     1001.39      929.98     26.80 o 
   0   9  14       68.70       99.82     11.56 o 
   1   9  14      935.00      863.80     20.26 o 
   2   9  14       18.67       21.87     10.41 o 
   3   9  14      108.53      125.19     15.51 o 
   4   9  14       10.25       27.21     14.01 o 
   5   9  14      695.86      746.97     26.90 o 
   6   9  14        6.67        4.02     32.42 o 
   7   9  14        7.11        3.40     26.94 o 
  -7  10  14       82.65      149.69     25.77 o 
  -6  10  14      167.26      174.55     20.32 o 
  -5  10  14        1.84        0.37     19.83 o 
  -4  10  14      378.08      401.36     21.61 o 
  -3  10  14      419.06      442.07     22.70 o 
  -2  10  14      228.91      260.26     18.69 o 
  -1  10  14      304.99      308.17     18.84 o 
   0  10  14      122.63      125.69     15.52 o 
   1  10  14      506.57      545.74     22.60 o 
   2  10  14      760.19      748.40     27.76 o 
   3  10  14        4.53      -19.55     13.46 o 
   4  10  14       20.80       16.96     15.65 o 
   5  10  14       71.95       98.93     22.59 o 
   6  10  14        0.89       24.43     28.72 o 
  -6  11  14      197.24      196.96     25.52 o 
  -5  11  14       82.20       83.28     23.98 o 
  -4  11  14       43.05       66.10     22.08 o 
  -3  11  14       39.21       33.61     20.35 o 
  -2  11  14      263.57      272.82     28.21 o 
  -1  11  14       12.44      -12.57     18.04 o 
   0  11  14      536.91      544.39     37.38 o 
   1  11  14      141.96      173.41     17.43 o 
   2  11  14       62.65       70.04     22.05 o 
   3  11  14        2.06       19.12     18.89 o 
   4  11  14      719.90      793.76     34.09 o 
   5  11  14      111.40      132.22     24.10 o 
  -5  12  14       10.93      -19.22     22.79 o 
  -4  12  14        0.65      -32.84     21.89 o 
  -3  12  14      143.89      157.04     23.20 o 
  -2  12  14        9.10      -29.25     19.50 o 
  -1  12  14        1.86       -9.66     20.59 o 
   0  12  14      112.86      172.56     22.73 o 
   1  12  14      309.97      293.38     24.63 o 
   2  12  14       54.85       63.99     28.13 o 
   3  12  14      287.30      319.67     51.42 o 
   4  12  14      122.42      170.27     29.60 o 
  -3  13  14       39.03       35.93     23.71 o 
  -2  13  14       61.60       81.37     24.32 o 
  -1  13  14       11.26        8.11     23.17 o 
   0  13  14      215.58      255.32     31.11 o 
   1  13  14       18.92       21.09     20.87 o 
   2  13  14        5.73       60.55     36.71 o 
   3  13  14       14.54       10.21     30.37 o 
  -9   0  15      282.87      276.69     43.79 o 
  -7   0  15      355.22      310.60     36.89 o 
  -5   0  15     1365.93     1323.73     34.68 o 
  -3   0  15     2374.62     2259.01     29.70 o 
  -1   0  15    13405.51    13989.64    245.96 o 
   1   0  15     6236.49     6245.70    132.20 o 
   3   0  15      255.71      241.44     16.79 o 
   5   0  15     1699.92     1630.50     46.90 o 
   7   0  15       65.62       78.00     16.23 o 
   9   0  15        0.55      -20.48     35.03 o 
 -10   1  15        0.28      -47.65     31.77 o 
  -9   1  15       44.22       26.92     25.07 o 
  -8   1  15      318.96      297.66     29.65 o 
  -7   1  15      702.39      621.99     49.65 o 
  -6   1  15     1054.02      986.66     31.86 o 
  -5   1  15       27.27       28.92     11.13 o 
  -4   1  15      862.42      879.70     16.68 o 
  -3   1  15      134.08      120.05      6.29 o 
  -2   1  15     2628.16     2459.25     31.79 o 
  -1   1  15      714.62      754.81     15.44 o 
   0   1  15       16.34       26.11      5.36 o 
   1   1  15     1277.22     1296.21     33.07 o 
   2   1  15     2053.34     2031.14     28.62 o 
   3   1  15      246.02      255.69     10.08 o 
   4   1  15     1257.97     1198.62     30.09 o 
   5   1  15       89.19      100.38     11.99 o 
   6   1  15       72.99       74.61     12.23 o 
   7   1  15      221.11      212.13     13.59 o 
   8   1  15      411.30      371.06     16.79 o 
   9   1  15        2.86       27.51     20.93 o 
 -10   2  15       42.73        9.16     28.92 o 
  -9   2  15        2.96      -40.80     27.20 o 
  -8   2  15      123.55      122.81     26.36 o 
  -7   2  15      940.99      878.46     39.06 o 
  -6   2  15      265.67      276.16     16.95 o 
  -5   2  15      552.58      550.04     17.61 o 
  -4   2  15      642.43      653.15     17.95 o 
  -3   2  15     2991.84     2982.12     34.88 o 
  -2   2  15      516.55      506.44     11.27 o 
  -1   2  15     2071.48     2138.48     26.39 o 
   0   2  15     2593.84     2594.11     33.92 o 
   1   2  15     2452.43     2375.57     32.02 o 
   2   2  15      532.67      506.48     14.21 o 
   3   2  15      188.94      205.29     10.42 o 
   4   2  15      763.92      735.68     21.73 o 
   5   2  15     1071.42      986.79     21.72 o 
   6   2  15      189.26      197.15     13.30 o 
   7   2  15        9.38        1.67     11.89 o 
   8   2  15      104.68       88.63     14.67 o 
   9   2  15       91.53      117.44     62.60 o 
 -10   3  15        0.15       -6.63     27.61 o 
  -9   3  15      122.28      133.17     32.05 o 
  -8   3  15      287.95      313.92     65.77 o 
  -7   3  15      268.38      279.37     20.40 o 
  -6   3  15      213.86      212.39     18.27 o 
  -5   3  15      275.16      274.59     14.26 o 
  -4   3  15       10.04        3.78      7.81 o 
  -3   3  15     3046.70     2996.71     35.19 o 
  -2   3  15      536.59      504.55     11.48 o 
  -1   3  15      748.86      674.41     13.00 o 
   0   3  15      237.16      277.68     11.24 o 
   1   3  15      215.93      231.89     11.27 o 
   3   3  15     4280.85     4145.47     54.52 o 
   4   3  15      923.55      875.21     18.59 o 
   5   3  15        6.77       26.67     11.05 o 
   6   3  15       18.64       20.58     11.48 o 
   7   3  15       33.30       49.75     14.66 o 
   8   3  15      166.21      174.94     26.99 o 
   9   3  15       48.91       36.32     28.81 o 
  -9   4  15        1.41      -10.58     21.75 o 
  -8   4  15       42.97       13.72     25.99 o 
  -7   4  15       48.07       70.57     16.84 o 
  -6   4  15      996.68      931.63     28.66 o 
  -5   4  15      115.30      113.74     12.17 o 
  -4   4  15     2933.98     2974.02     39.62 o 
  -3   4  15       54.50       50.87      6.23 o 
  -2   4  15        6.52        4.18      5.75 o 
  -1   4  15        1.00       -4.91      5.86 o 
   0   4  15     6741.13     6628.95     69.42 o 
   1   4  15       56.79       64.32      6.68 o 
   2   4  15      731.97      668.21     13.87 o 
   3   4  15       72.24       87.81     11.20 o 
   4   4  15     1162.80     1110.61     22.04 o 
   5   4  15        0.43       -6.15     13.34 o 
   6   4  15     1029.69     1041.77     33.27 o 
   7   4  15      109.46      149.00     24.48 o 
   8   4  15       22.60       -2.52     25.64 o 
   9   4  15        4.67       26.63     29.61 o 
  -9   5  15        5.93      -15.28     24.48 o 
  -8   5  15        8.03        0.65     15.67 o 
  -7   5  15      360.64      383.83     23.18 o 
  -6   5  15        4.46       11.83     14.69 o 
  -5   5  15       43.63       36.57     10.18 o 
  -4   5  15        1.57       -9.32      7.46 o 
  -3   5  15     2861.31     2753.20     38.19 o 
  -2   5  15      995.41      955.73     16.47 o 
  -1   5  15      785.42      789.58     14.74 o 
   0   5  15        0.01        3.31      5.12 o 
   1   5  15      405.22      397.51     11.88 o 
   2   5  15      788.38      780.28     15.01 o 
   3   5  15     4279.14     4086.93     59.36 o 
   4   5  15       93.08       83.24     12.94 o 
   5   5  15        6.09        3.02     13.20 o 
   6   5  15       51.69       78.19     17.56 o 
   7   5  15       71.39       84.59     19.72 o 
   8   5  15       84.21       85.04     28.75 o 
  -9   6  15       20.20       46.15     27.31 o 
  -8   6  15       23.11       40.73     26.41 o 
  -7   6  15      127.94      153.22     25.93 o 
  -6   6  15       88.54      106.32     17.74 o 
  -5   6  15       13.88       16.41      8.87 o 
  -4   6  15      888.97      828.35     18.28 o 
  -3   6  15      465.60      458.48     13.94 o 
  -2   6  15      478.84      459.12     13.56 o 
  -1   6  15     4569.13     4369.22     45.76 o 
   0   6  15      646.75      611.79     12.73 o 
   1   6  15       24.89       19.63      7.64 o 
   2   6  15      114.38      128.24     10.25 o 
   3   6  15        1.93       -0.41      9.98 o 
   4   6  15       90.81       97.07     15.56 o 
   5   6  15     1085.28     1088.21     42.75 o 
   6   6  15      238.76      259.45     21.76 o 
   7   6  15       37.18       23.57     24.17 o 
   8   6  15       90.67      100.21     29.23 o 
  -8   7  15      124.43      118.94     23.10 o 
  -7   7  15      160.51      177.28     36.17 o 
  -6   7  15      198.05      223.28     17.23 o 
  -5   7  15        0.05        2.73     11.65 o 
  -4   7  15      575.25      533.08     14.69 o 
  -3   7  15      390.47      332.17     14.93 o 
  -2   7  15      145.12      161.45     10.26 o 
  -1   7  15     1273.73     1218.07     19.14 o 
   0   7  15        7.14       17.64      8.02 o 
   1   7  15       47.41       44.70      8.75 o 
   2   7  15     1664.52     1456.40     23.82 o 
   3   7  15      260.65      274.00     21.30 o 
   4   7  15      245.11      198.05     16.86 o 
   5   7  15      188.25      157.80     17.76 o 
   6   7  15       57.29       74.47     20.30 o 
   7   7  15        0.18        3.12     26.80 o 
   8   7  15       99.57       90.77     44.34 o 
  -8   8  15       13.07       -9.38     22.21 o 
  -7   8  15        2.59        1.26     20.96 o 
  -6   8  15      108.93      120.55     16.97 o 
  -5   8  15      304.21      310.81     16.73 o 
  -4   8  15       22.63       22.78     11.52 o 
  -3   8  15      412.08      385.45     17.64 o 
  -2   8  15     1435.11     1293.62     25.97 o 
  -1   8  15     1730.19     1644.65     29.50 o 
   0   8  15       49.53       42.85      9.40 o 
   1   8  15     1365.96     1328.52     23.16 o 
   2   8  15       10.41        6.53      9.41 o 
   3   8  15       63.45       67.90     13.42 o 
   4   8  15        1.58       -8.69     16.89 o 
   5   8  15      625.81      653.84     25.29 o 
   6   8  15       20.61       35.58     19.93 o 
   7   8  15       24.30       -4.13     49.38 o 
  -7   9  15        1.12       -0.10     20.71 o 
  -6   9  15      285.68      315.59     20.85 o 
  -5   9  15        2.68        7.05     12.99 o 
  -4   9  15       67.08       52.35     15.69 o 
  -3   9  15       12.90       11.17     14.53 o 
  -2   9  15     1341.52     1320.74     32.04 o 
  -1   9  15      211.36      229.27     14.49 o 
   0   9  15      153.24      151.77     11.38 o 
   1   9  15       38.38       20.30     10.53 o 
   2   9  15      376.97      367.58     14.49 o 
   3   9  15       22.09       25.18     14.05 o 
   4   9  15      398.50      396.31     21.97 o 
   5   9  15      237.39      280.49     20.40 o 
   6   9  15        8.27       12.21     25.55 o 
   7   9  15       39.55       12.81     28.19 o 
  -7  10  15      163.10      194.97     26.51 o 
  -6  10  15       80.87      110.75     36.07 o 
  -5  10  15      254.49      227.96     23.77 o 
  -4  10  15       62.14       78.05     20.74 o 
  -3  10  15      209.04      233.57     19.76 o 
  -2  10  15       80.18       90.80     23.50 o 
  -1  10  15        5.58      -15.07     14.22 o 
   0  10  15      419.02      468.45     21.18 o 
   1  10  15      684.32      703.30     19.70 o 
   2  10  15      665.46      683.44     23.48 o 
   3  10  15       28.55       22.96     15.22 o 
   4  10  15      151.67      156.97     21.53 o 
   5  10  15       10.34       37.34     23.03 o 
   6  10  15        1.17        4.19     37.36 o 
  -6  11  15       50.90       18.16     22.22 o 
  -5  11  15       29.09       43.73     21.95 o 
  -4  11  15       58.09       50.84     22.13 o 
  -3  11  15       80.40      135.45     22.44 o 
  -2  11  15      100.83      101.00     20.52 o 
  -1  11  15      138.37      124.01     21.52 o 
   0  11  15       28.91       65.95     25.03 o 
   1  11  15      394.25      360.55     20.68 o 
   2  11  15        3.56       -1.45     16.76 o 
   3  11  15       19.35       20.87     19.02 o 
   4  11  15      277.42      374.06     26.50 o 
   5  11  15        8.22       -7.86     22.05 o 
  -5  12  15       37.18       29.00     24.14 o 
  -4  12  15       64.54       63.99     27.42 o 
  -3  12  15       26.88       41.45     21.43 o 
  -2  12  15        0.74       -5.68     19.85 o 
  -1  12  15        2.77       -8.18     22.09 o 
   0  12  15      606.82      724.61     32.15 o 
   1  12  15      110.74      146.72     23.04 o 
   2  12  15        5.58      -18.20     31.59 o 
   3  12  15        0.93       19.82     29.25 o 
   4  12  15        2.39       25.93     28.00 o 
  -3  13  15      218.97      250.15     27.55 o 
  -2  13  15        9.84        7.22     33.26 o 
  -1  13  15        7.42       -9.72     22.27 o 
   0  13  15        2.65       18.32     21.90 o 
   1  13  15        1.08       -5.66     20.42 o 
   2  13  15       26.40       37.82     41.18 o 
 -10   0  16      285.33      329.79     50.49 o 
  -8   0  16       65.43       55.34     35.21 o 
  -6   0  16      226.97      231.04     32.23 o 
  -4   0  16      104.53      114.87     11.40 o 
  -2   0  16     4934.02     4883.08     92.22 o 
   0   0  16     2137.24     2047.94     44.99 o 
   2   0  16     3085.92     3035.73     64.27 o 
   4   0  16      926.11      953.25     32.87 o 
   6   0  16        2.91      -20.89     16.98 o 
   8   0  16       76.46       90.11     30.56 o 
 -10   1  16       52.01       36.27     45.00 o 
  -9   1  16       75.92       85.17     27.72 o 
  -8   1  16       34.40       34.67     23.16 o 
  -7   1  16      577.24      547.84     51.89 o 
  -6   1  16      241.25      221.02     23.15 o 
  -5   1  16      815.46      766.57     33.54 o 
  -4   1  16      478.89      475.40     12.51 o 
  -3   1  16     1589.61     1536.63     19.78 o 
  -2   1  16       26.49       36.20      5.75 o 
  -1   1  16     1088.56     1129.02     20.77 o 
   0   1  16     1683.67     1789.05     25.54 o 
   2   1  16       32.86       24.21      7.08 o 
   3   1  16     1056.71     1024.69     26.49 o 
   4   1  16      143.39      159.23     12.57 o 
   5   1  16      111.30      135.16     15.71 o 
   6   1  16        1.39        1.09     10.86 o 
   7   1  16      179.68      183.30     17.19 o 
   8   1  16        6.79        3.57     13.75 o 
   9   1  16      156.91      165.09     20.09 o 
 -10   2  16       73.18       10.91     30.22 o 
  -9   2  16        6.91       22.18     26.13 o 
  -8   2  16      213.60      156.05     25.38 o 
  -7   2  16        7.59       41.69     20.77 o 
  -6   2  16       22.41        4.00     13.12 o 
  -5   2  16     1516.60     1460.05     33.90 o 
  -4   2  16      204.18      184.64     11.37 o 
  -3   2  16     2016.18     2102.61     28.90 o 
  -2   2  16      429.80      406.83      9.67 o 
  -1   2  16      137.31      133.00      7.61 o 
   0   2  16     2020.92     1999.37     28.11 o 
   1   2  16      543.07      545.16     14.30 o 
   2   2  16     1467.41     1440.42     23.04 o 
   3   2  16     1451.10     1373.47     23.07 o 
   4   2  16     1472.81     1474.82     31.92 o 
   5   2  16       15.11       21.10     10.25 o 
   6   2  16       68.88       71.70     12.19 o 
   7   2  16       32.22       42.44     12.83 o 
   8   2  16       23.68       26.25     15.89 o 
   9   2  16       56.97       87.09     28.32 o 
  -9   3  16       19.98        6.86     34.47 o 
  -8   3  16      318.85      314.78     30.10 o 
  -7   3  16       16.50        6.55     15.57 o 
  -6   3  16       91.70       93.48     15.51 o 
  -5   3  16     2115.47     1986.36     35.24 o 
  -4   3  16      247.23      238.47     11.37 o 
  -3   3  16      298.40      306.25     13.51 o 
  -2   3  16      843.42      848.18     13.81 o 
  -1   3  16      143.40      156.38     10.08 o 
   0   3  16      650.77      673.75     17.70 o 
   1   3  16      279.60      261.67     12.94 o 
   3   3  16      386.30      388.67     14.09 o 
   4   3  16      377.93      369.05     15.72 o 
   5   3  16      154.03      164.40     13.52 o 
   6   3  16      691.26      696.47     20.93 o 
   7   3  16       24.67       16.23     18.85 o 
   8   3  16       15.01       10.90     18.34 o 
   9   3  16        4.22       22.02     26.94 o 
  -9   4  16        0.06      -23.50     20.63 o 
  -8   4  16       97.87       77.72     25.56 o 
  -7   4  16      271.14      242.91     27.08 o 
  -6   4  16       40.21       16.02     14.76 o 
  -5   4  16      785.97      812.75     29.61 o 
  -4   4  16      350.40      354.34     12.38 o 
  -3   4  16     2616.04     2558.03     31.93 o 
  -2   4  16      240.27      257.60     10.65 o 
  -1   4  16     1154.99     1054.57     21.20 o 
   0   4  16       39.27       38.47      7.15 o 
   1   4  16      386.41      393.17     12.55 o 
   2   4  16        0.17       -9.04      6.02 o 
   3   4  16     3751.82     3631.05     62.06 o 
   4   4  16       11.71        4.86      8.79 o 
   5   4  16       54.62       86.67     15.17 o 
   6   4  16       16.46       25.05     16.82 o 
   7   4  16        5.87       13.43     18.30 o 
   8   4  16       16.45       10.50     23.49 o 
  -9   5  16       25.60        7.10     28.32 o 
  -8   5  16      373.53      386.14     29.10 o 
  -7   5  16        0.54      -24.56     16.37 o 
  -6   5  16        5.49       -5.29     14.77 o 
  -5   5  16      226.36      223.23     13.46 o 
  -4   5  16      799.91      782.84     18.89 o 
  -3   5  16        2.76       13.78      8.21 o 
  -2   5  16      708.23      689.09     14.52 o 
  -1   5  16      277.22      293.75      9.77 o 
   0   5  16     2901.99     2827.40     29.46 o 
   1   5  16      258.00      243.92      8.72 o 
   2   5  16     1764.93     1687.60     23.94 o 
   3   5  16      453.02      400.42     30.23 o 
   4   5  16        6.30       12.26     10.81 o 
   5   5  16      290.72      247.47     25.00 o 
   6   5  16      147.48      141.61     18.44 o 
   7   5  16       18.25       11.25     20.84 o 
   8   5  16        5.66       59.47     27.27 o 
  -9   6  16        1.12       -5.42     25.93 o 
  -8   6  16       44.26       57.14     20.47 o 
  -7   6  16       10.52        7.65     19.76 o 
  -6   6  16       66.56       45.21     12.48 o 
  -5   6  16      569.05      546.50     18.41 o 
  -4   6  16      361.66      332.14     11.84 o 
  -3   6  16     1088.92     1065.91     20.15 o 
  -2   6  16     1942.11     1924.91     28.03 o 
  -1   6  16     2405.22     2289.90     27.77 o 
   0   6  16       28.68       28.52      9.03 o 
   1   6  16      291.33      312.75     11.36 o 
   2   6  16        5.81       -3.06      8.97 o 
   3   6  16       25.84       28.28     11.37 o 
   4   6  16      750.07      686.94     32.20 o 
   5   6  16      433.66      455.60     24.27 o 
   6   6  16       70.97      100.11     19.47 o 
   7   6  16        3.27       12.18     27.67 o 
   8   6  16        0.86      -24.33     27.14 o 
  -8   7  16       35.64       62.38     21.69 o 
  -7   7  16      123.03      127.89     20.84 o 
  -6   7  16        3.13       -0.20     13.81 o 
  -5   7  16       52.33       65.55     14.64 o 
  -4   7  16        6.02        7.72      8.51 o 
  -3   7  16     1386.35     1266.67     22.69 o 
  -2   7  16      114.23      116.29     11.86 o 
  -1   7  16      158.53      148.21      9.70 o 
   0   7  16      546.36      521.59     15.03 o 
   1   7  16      521.25      534.33     15.23 o 
   2   7  16     1109.41     1077.67     22.05 o 
   3   7  16       56.81       60.10     13.15 o 
   4   7  16        0.98       -1.70     12.75 o 
   5   7  16      108.84       87.59     18.25 o 
   6   7  16       58.33      101.38     20.70 o 
   7   7  16       76.17       76.01     26.67 o 
  -8   8  16       54.94       35.77     23.26 o 
  -7   8  16      202.95      172.98     23.28 o 
  -6   8  16       68.19       73.62     16.53 o 
  -5   8  16        0.14      -15.46     12.14 o 
  -4   8  16        1.51       15.55     11.93 o 
  -3   8  16        1.18      -13.82      9.31 o 
  -2   8  16     1000.32      980.56     23.22 o 
  -1   8  16      104.27       98.39     11.69 o 
   0   8  16      651.90      649.91     17.24 o 
   1   8  16       15.99       23.43      9.31 o 
   2   8  16      894.14      847.71     19.25 o 
   3   8  16        9.73        1.90     13.10 o 
   4   8  16      198.57      222.94     17.09 o 
   5   8  16        4.60        3.03     15.33 o 
   6   8  16       34.56        4.30     24.62 o 
   7   8  16        2.52       -3.02     32.23 o 
  -7   9  16      117.84      108.56     20.04 o 
  -6   9  16       11.09       22.36     16.90 o 
  -5   9  16      533.32      549.74     20.84 o 
  -4   9  16        1.84       -9.86     14.83 o 
  -3   9  16       41.04       31.71     15.25 o 
  -2   9  16        5.53        5.90     14.63 o 
  -1   9  16       36.95       38.24     11.21 o 
   0   9  16      184.15      205.03     12.66 o 
   1   9  16      530.26      526.68     16.65 o 
   2   9  16        3.27        9.52     11.64 o 
   3   9  16      150.41      130.84     15.84 o 
   4   9  16       64.00       29.90     17.91 o 
   5   9  16      286.03      335.77     24.89 o 
   6   9  16        1.13      -13.22     43.69 o 
  -6  10  16       48.66       28.24     21.78 o 
  -5  10  16       50.73       29.67     20.28 o 
  -4  10  16       46.67       64.50     19.57 o 
  -3  10  16      135.05      148.04     18.12 o 
  -2  10  16       45.39       22.74     15.92 o 
  -1  10  16        3.39      -18.58     14.65 o 
   0  10  16      575.11      597.80     30.28 o 
   1  10  16       59.62       72.02     12.07 o 
   2  10  16      191.24      195.37     15.43 o 
   3  10  16      504.39      517.75     26.68 o 
   4  10  16      106.54       98.34     20.72 o 
   5  10  16        0.19      -32.16     23.12 o 
   6  10  16       28.95       65.25     30.82 o 
  -6  11  16        0.47      -14.96     21.38 o 
  -5  11  16      130.72      145.90     23.41 o 
  -4  11  16      196.72      194.86     23.12 o 
  -3  11  16      180.40      161.44     24.05 o 
  -2  11  16      128.21      158.56     21.94 o 
  -1  11  16       66.47       67.29     25.29 o 
   0  11  16       29.33       38.30     18.93 o 
   1  11  16      135.56      112.30     21.27 o 
   2  11  16       21.56       29.77     18.18 o 
   3  11  16      231.62      243.26     23.66 o 
   4  11  16      105.61       97.82     22.50 o 
   5  11  16       54.62       66.08     23.76 o 
  -4  12  16       29.75       24.35     22.07 o 
  -3  12  16       52.57       44.54     22.07 o 
  -2  12  16       21.96        6.87     21.25 o 
  -1  12  16       33.19       16.31     21.52 o 
   0  12  16      281.89      302.65     29.10 o 
   1  12  16        3.16       12.92     19.41 o 
   2  12  16       34.86       24.06     19.90 o 
   3  12  16      338.11      365.42     32.91 o 
   4  12  16        0.32      -37.79     26.95 o 
  -3  13  16        2.37       22.74     23.96 o 
  -2  13  16       76.20      126.31     47.91 o 
  -1  13  16       73.08       90.22     30.71 o 
   0  13  16      362.75      357.91     28.27 o 
   1  13  16       11.53        9.45     26.40 o 
   2  13  16       25.28       62.98     42.85 o 
  -9   0  17      101.85      101.73     39.13 o 
  -7   0  17      658.15      665.54     50.68 o 
  -5   0  17      224.04      228.11     16.72 o 
  -3   0  17     1300.21     1279.60     23.08 o 
  -1   0  17     2024.31     1967.58     51.61 o 
   1   0  17     3406.37     3306.14     68.02 o 
   3   0  17      764.46      741.45     35.87 o 
   5   0  17      466.91      398.78     25.49 o 
   7   0  17      192.25      225.74     20.03 o 
   9   0  17      168.92      187.12     68.29 o 
 -10   1  17      220.10      172.40     33.93 o 
  -9   1  17       40.00        4.17     27.95 o 
  -8   1  17        0.02       -2.23     22.78 o 
  -7   1  17       95.45      109.55     25.53 o 
  -6   1  17      626.27      605.33     31.15 o 
  -5   1  17      354.82      354.20     17.10 o 
  -4   1  17     1451.14     1459.01     26.71 o 
  -3   1  17        6.29       11.11      5.23 o 
  -2   1  17     1433.64     1433.09     21.89 o 
  -1   1  17      102.44       69.59     10.61 o 
   0   1  17     3885.12     3795.40     47.29 o 
   1   1  17      593.39      608.72     17.59 o 
   2   1  17        0.97       -1.36      6.71 o 
   3   1  17      582.19      598.84     16.27 o 
   4   1  17      840.76      857.30     25.26 o 
   5   1  17       15.23       20.17     11.63 o 
   6   1  17      320.07      284.68     17.53 o 
   7   1  17       16.84       19.29     12.87 o 
   8   1  17        6.12        4.05     15.60 o 
   9   1  17       24.06       10.08     18.42 o 
  -9   2  17       36.63       38.05     27.07 o 
  -8   2  17       51.84       13.97     24.98 o 
  -7   2  17      372.15      356.55     28.71 o 
  -6   2  17      202.10      183.16     16.85 o 
  -5   2  17      342.82      351.93     17.68 o 
  -4   2  17     1084.88     1080.56     20.68 o 
  -3   2  17     2833.23     2780.43     36.44 o 
  -2   2  17     1190.33     1109.00     16.17 o 
  -1   2  17     1494.11     1547.16     21.45 o 
   0   2  17       23.99       24.07      6.17 o 
   1   2  17      117.22      113.66      7.98 o 
   2   2  17     2624.71     2632.26     35.98 o 
   3   2  17      504.56      482.28     14.15 o 
   4   2  17       44.14       44.10     10.92 o 
   5   2  17       68.02       39.87     10.70 o 
   6   2  17       94.49       75.29     12.71 o 
   7   2  17      428.98      447.23     18.62 o 
   8   2  17      155.24      189.72     21.71 o 
   9   2  17       91.70       27.37     49.84 o 
  -9   3  17      181.22      191.20     30.64 o 
  -8   3  17      145.20      186.38     28.61 o 
  -7   3  17      245.04      326.20     31.86 o 
  -6   3  17      157.37      135.15     16.39 o 
  -5   3  17     1378.79     1325.22     28.07 o 
  -4   3  17       37.05       43.52      8.88 o 
  -3   3  17      133.26      129.90      7.25 o 
  -2   3  17      490.43      489.07     11.26 o 
  -1   3  17     3156.81     3218.41     37.80 o 
   0   3  17      436.86      451.15     15.40 o 
   2   3  17      494.77      512.71     18.45 o 
   3   3  17      108.75      101.19     10.10 o 
   4   3  17       10.87       14.14     10.05 o 
   5   3  17      430.80      447.75     25.96 o 
   6   3  17        4.74        5.64     12.12 o 
   7   3  17       81.90      117.99     16.94 o 
   8   3  17        0.87       16.99     24.87 o 
   9   3  17       54.78       63.85     30.58 o 
  -9   4  17        4.42       -9.05     20.30 o 
  -8   4  17       37.19       27.36     43.79 o 
  -7   4  17       71.39       79.30     17.71 o 
  -6   4  17      380.77      350.73     30.07 o 
  -5   4  17      117.58      107.56     12.59 o 
  -4   4  17     1966.64     1850.71     27.52 o 
  -3   4  17       83.34       74.77      9.02 o 
  -2   4  17      761.64      744.58     14.58 o 
  -1   4  17     1095.13     1083.12     17.80 o 
   0   4  17       16.69       16.30     10.01 o 
   1   4  17       60.22       64.67     10.27 o 
   2   4  17     1602.60     1535.34     22.04 o 
   3   4  17      299.02      311.71     12.30 o 
   4   4  17      156.22      152.47     10.90 o 
   5   4  17        5.98        8.21     14.71 o 
   6   4  17       31.73       29.31     16.69 o 
   7   4  17        0.61       -3.41     16.60 o 
   8   4  17       25.05       27.92     27.84 o 
  -9   5  17       31.44       52.36     26.69 o 
  -8   5  17        1.83        5.95     18.94 o 
  -7   5  17      135.79      128.98     19.62 o 
  -6   5  17        7.71       18.16     15.79 o 
  -5   5  17     1817.36     1713.97     30.14 o 
  -4   5  17       74.36       77.57      9.68 o 
  -3   5  17        2.48        8.18      8.13 o 
  -2   5  17       54.88       43.35      7.00 o 
  -1   5  17      864.31      868.05     16.94 o 
   0   5  17       15.54       28.32      6.31 o 
   1   5  17     1242.26     1199.99     18.00 o 
   2   5  17       61.56       71.30      7.77 o 
   3   5  17       53.06       42.54      8.84 o 
   4   5  17       24.89       30.48     11.54 o 
   5   5  17      571.37      605.29     26.68 o 
   6   5  17       24.77       18.57     17.87 o 
   7   5  17       58.20       80.76     21.41 o 
   8   5  17        6.35      -41.33     27.55 o 
  -9   6  17        1.05       35.87     26.99 o 
  -8   6  17      263.25      278.70     24.21 o 
  -7   6  17      162.62      120.66     19.81 o 
  -6   6  17       26.12       12.03     14.23 o 
  -5   6  17       72.01       88.69     10.93 o 
  -4   6  17        9.62       -0.32      8.23 o 
  -3   6  17      201.27      211.67     11.14 o 
  -2   6  17     2662.75     2543.51     33.82 o 
  -1   6  17      525.66      534.51     12.75 o 
   0   6  17      351.00      303.94     10.27 o 
   1   6  17     1620.02     1559.29     24.09 o 
   2   6  17     1849.83     1816.14     29.55 o 
   3   6  17        3.57        2.57     11.21 o 
   4   6  17       43.71       34.97     18.98 o 
   5   6  17       16.43        6.46     15.95 o 
   6   6  17       31.56       24.77     20.34 o 
   7   6  17       92.39      105.52     26.48 o 
   8   6  17      183.65      245.56     32.33 o 
  -8   7  17       14.89        8.01     20.73 o 
  -7   7  17       55.95       93.49     21.53 o 
  -6   7  17      725.89      752.08     26.92 o 
  -5   7  17      270.27      281.65     14.54 o 
  -4   7  17     1052.23      959.48     20.80 o 
  -3   7  17        7.06       13.01      9.03 o 
  -2   7  17       67.81       69.72     12.64 o 
  -1   7  17      137.47      131.81     14.16 o 
   0   7  17     1231.97     1247.34     24.28 o 
   1   7  17      181.09      177.02     10.64 o 
   2   7  17        8.40        6.56     10.91 o 
   3   7  17       50.72       63.43     18.71 o 
   4   7  17      191.32      204.01     18.10 o 
   5   7  17      210.68      218.14     21.11 o 
   6   7  17       14.08       19.45     22.42 o 
   7   7  17        2.15      -19.81     40.80 o 
  -8   8  17        1.76      -17.52     22.60 o 
  -7   8  17      226.29      226.93     23.52 o 
  -6   8  17      245.36      235.25     19.24 o 
  -5   8  17       49.44       48.12     13.90 o 
  -4   8  17      114.64       91.98     13.36 o 
  -3   8  17      194.33      216.61     12.71 o 
  -2   8  17       26.69       33.72     11.04 o 
  -1   8  17      546.69      529.35     17.44 o 
   0   8  17        3.95        2.73      9.14 o 
   1   8  17      675.64      648.51     19.58 o 
   2   8  17        4.87        6.51     10.94 o 
   3   8  17      172.15      172.35     16.54 o 
   4   8  17      159.82      185.73     17.24 o 
   5   8  17       64.93       86.52     20.86 o 
   6   8  17        0.41       -1.78     25.14 o 
   7   8  17       54.81       60.64     29.44 o 
  -7   9  17        0.95        5.33     18.50 o 
  -6   9  17       74.82       41.62     19.93 o 
  -5   9  17       39.03       38.17     14.33 o 
  -4   9  17      107.82      124.94     16.88 o 
  -3   9  17      204.23      201.46     17.94 o 
  -2   9  17      613.15      608.71     23.35 o 
  -1   9  17       62.50       34.22     12.14 o 
   0   9  17      442.20      414.50     15.10 o 
   1   9  17       29.96       28.33     10.79 o 
   2   9  17       18.95       21.64     11.73 o 
   3   9  17       93.44       54.58     15.39 o 
   4   9  17      104.23      109.11     17.29 o 
   5   9  17        4.44       13.69     24.92 o 
   6   9  17       94.59      106.03     30.63 o 
  -6  10  17       65.51       34.82     21.34 o 
  -5  10  17      165.54      205.73     23.28 o 
  -4  10  17      111.07      137.43     22.00 o 
  -3  10  17      585.48      588.38     39.66 o 
  -2  10  17       60.22       35.16     16.36 o 
  -1  10  17       45.35       28.24     14.96 o 
   0  10  17       19.14       18.25     14.61 o 
   1  10  17      215.15      223.39     14.27 o 
   2  10  17       87.05       88.87     14.04 o 
   3  10  17      383.40      358.34     35.08 o 
   4  10  17       25.12       12.91     18.98 o 
   5  10  17        7.71      -12.54     22.85 o 
   6  10  17       56.76       12.05     30.49 o 
  -5  11  17       18.56       37.87     22.06 o 
  -4  11  17        0.78       -9.87     21.79 o 
  -3  11  17        0.23        0.70     19.91 o 
  -2  11  17       20.48       12.23     20.05 o 
  -1  11  17      688.25      679.39     30.85 o 
   0  11  17      182.27      199.58     22.59 o 
   1  11  17      110.13      112.31     28.84 o 
   2  11  17        0.63      -11.42     18.02 o 
   3  11  17      137.21      149.84     22.60 o 
   4  11  17      193.81      207.13     24.31 o 
   5  11  17       48.02       71.17     24.36 o 
  -4  12  17      196.93      229.69     28.12 o 
  -3  12  17        9.45       -8.29     21.28 o 
  -2  12  17      244.58      251.37     26.41 o 
  -1  12  17      168.08      103.56     21.90 o 
   0  12  17       37.73       73.25     21.40 o 
   1  12  17        6.09       -2.56     28.66 o 
   2  12  17       88.63       72.64     25.09 o 
   3  12  17       64.40       67.42     28.58 o 
  -2  13  17        3.56       -5.20     23.73 o 
  -1  13  17        8.24       -7.05     30.18 o 
   0  13  17        0.05       10.19     26.27 o 
   1  13  17       28.31       28.45     28.78 o 
  -8   0  18       62.14      120.92     39.69 o 
  -6   0  18      587.96      589.34     44.16 o 
  -4   0  18     2182.65     2194.60     48.86 o 
  -2   0  18      182.29      186.14     12.98 o 
   0   0  18     2009.16     1890.25    106.20 o 
   2   0  18     2818.60     2712.82    110.68 o 
   4   0  18      246.34      250.71     20.77 o 
   6   0  18      642.79      644.21     33.18 o 
   8   0  18        0.84       24.03     22.99 o 
  -9   1  18      109.90      115.16     30.08 o 
  -8   1  18       35.48       51.46     48.72 o 
  -7   1  18      818.85      743.33     37.86 o 
  -6   1  18       25.10       34.23     19.41 o 
  -5   1  18      157.94      155.95     14.83 o 
  -4   1  18       33.47       26.36      8.92 o 
  -3   1  18     2703.16     2755.24     31.31 o 
  -2   1  18      703.38      669.17     14.29 o 
  -1   1  18     4047.19     4019.05     56.06 o 
   0   1  18     1239.49     1291.29     29.99 o 
   1   1  18      385.00      413.55     14.34 o 
   2   1  18      128.71      128.22      8.79 o 
   3   1  18      821.50      831.66     17.71 o 
   4   1  18      646.19      633.08     23.37 o 
   5   1  18      160.75      148.24     14.28 o 
   6   1  18       56.59       74.64     12.94 o 
   7   1  18      158.70      165.65     16.34 o 
   8   1  18       93.71      100.44     17.51 o 
   9   1  18       20.98        0.46     20.69 o 
  -9   2  18       28.29       30.20     27.93 o 
  -8   2  18      173.32      174.54     27.85 o 
  -7   2  18        3.22       15.79     21.99 o 
  -6   2  18     1165.01     1159.91     32.30 o 
  -5   2  18      459.25      477.24     20.32 o 
  -4   2  18      242.94      241.71     11.27 o 
  -3   2  18     1055.43     1040.87     18.46 o 
  -2   2  18        9.11        3.59      5.80 o 
  -1   2  18     2831.51     2875.59     34.51 o 
   0   2  18     2667.00     2544.11     34.51 o 
   1   2  18      840.47      790.83     21.12 o 
   2   2  18      124.10      133.68      9.08 o 
   3   2  18      106.56      104.81      9.15 o 
   4   2  18     1367.58     1324.08     28.83 o 
   5   2  18      256.86      269.50     14.20 o 
   6   2  18      182.99      210.68     15.10 o 
   7   2  18       15.10       24.31     13.47 o 
   8   2  18      211.11      229.79     22.21 o 
  -9   3  18       13.57        7.21     28.00 o 
  -8   3  18      253.83      264.26     31.04 o 
  -7   3  18       11.96        1.31     28.88 o 
  -6   3  18      916.46      891.10     51.71 o 
  -5   3  18      822.96      804.31     26.37 o 
  -4   3  18     2020.61     2024.34     31.64 o 
  -3   3  18     1129.51     1022.86     17.28 o 
  -2   3  18     1821.96     1704.40     22.06 o 
  -1   3  18        6.20       11.10      5.98 o 
   0   3  18      187.58      196.03      8.47 o 
   1   3  18       29.55       24.02      9.79 o 
   2   3  18     2018.96     1972.67     70.24 o 
   3   3  18       63.65       69.70      9.84 o 
   4   3  18     1082.82     1040.55     22.61 o 
   5   3  18      285.83      286.72     17.38 o 
   6   3  18        0.55        4.30     11.64 o 
   7   3  18       86.70      119.33     19.41 o 
   8   3  18       46.33       50.77     31.30 o 
  -9   4  18      120.50      115.88     30.78 o 
  -8   4  18        0.78      -15.48     22.98 o 
  -7   4  18        0.92       -6.59     16.79 o 
  -6   4  18        6.16       -9.19     13.80 o 
  -5   4  18      822.45      792.36     23.06 o 
  -4   4  18      153.05      152.70     10.18 o 
  -3   4  18     2275.04     2167.91     32.57 o 
  -2   4  18       60.26       54.32      7.34 o 
  -1   4  18      234.79      239.63      9.65 o 
   0   4  18        6.18        7.56      6.84 o 
   1   4  18     1111.08     1066.81     22.52 o 
   2   4  18      397.76      403.86     11.79 o 
   3   4  18      975.14      917.74     19.70 o 
   4   4  18        0.12       -2.39     12.83 o 
   5   4  18      677.19      705.02     28.45 o 
   6   4  18        1.03        7.30     14.71 o 
   7   4  18      326.20      372.65     25.42 o 
   8   4  18        0.74        2.76     24.80 o 
  -9   5  18        0.05      -23.60     25.12 o 
  -8   5  18      102.97      150.46     27.29 o 
  -7   5  18       19.63       15.26     20.64 o 
  -6   5  18      267.27      281.84     21.62 o 
  -5   5  18      162.40      169.50     18.36 o 
  -4   5  18      149.71      142.76     10.35 o 
  -3   5  18      328.94      359.74     13.84 o 
  -2   5  18      920.48      931.48     19.75 o 
  -1   5  18        9.20       19.23      7.29 o 
   0   5  18      299.63      299.98      9.69 o 
   1   5  18       11.47        9.35      6.69 o 
   2   5  18      643.41      645.31     14.80 o 
   3   5  18       67.77       78.71     25.58 o 
   4   5  18      869.64      891.08     24.04 o 
   5   5  18       79.55       81.78     16.88 o 
   6   5  18       28.29       35.14     17.85 o 
   7   5  18       23.65       26.33     24.10 o 
   8   5  18       58.64      116.92     30.04 o 
  -8   6  18      187.52      164.09     22.75 o 
  -7   6  18      141.72      105.88     17.84 o 
  -6   6  18       39.26       54.15     15.73 o 
  -5   6  18      496.60      497.61     17.65 o 
  -4   6  18        7.86      -10.07      8.82 o 
  -3   6  18     1229.55     1153.28     23.82 o 
  -2   6  18      104.25      112.49      9.76 o 
  -1   6  18      777.90      768.19     15.27 o 
   0   6  18      484.25      454.74     12.15 o 
   1   6  18      311.23      319.49     11.74 o 
   2   6  18        1.70       12.14     12.54 o 
   3   6  18        1.55        1.18     12.26 o 
   4   6  18      515.89      475.79     26.01 o 
   5   6  18      238.74      277.71     38.14 o 
   6   6  18       57.32       57.90     18.76 o 
   7   6  18        4.38      -19.20     25.95 o 
   8   6  18        0.36       42.53     30.63 o 
  -8   7  18       79.28       93.24     22.46 o 
  -7   7  18       11.02       11.24     21.62 o 
  -6   7  18      101.71       79.60     16.02 o 
  -5   7  18        1.19        0.04     10.77 o 
  -4   7  18      337.77      341.83     13.99 o 
  -3   7  18      784.54      835.76     19.49 o 
  -2   7  18      142.14      152.30     10.72 o 
  -1   7  18     1021.63      992.87     22.69 o 
   0   7  18      138.23      153.57     11.45 o 
   1   7  18      477.37      473.23     14.42 o 
   2   7  18       80.85       72.73     13.24 o 
   3   7  18      484.14      497.75     20.09 o 
   4   7  18      729.88      722.23     41.39 o 
   5   7  18       15.18       37.03     18.59 o 
   6   7  18       10.24       48.02     25.62 o 
   7   7  18       60.01       48.82     27.48 o 
  -8   8  18       50.34        4.14     23.02 o 
  -7   8  18       14.99       -0.74     21.37 o 
  -6   8  18      146.66      185.88     18.68 o 
  -5   8  18        1.52        1.99     15.89 o 
  -4   8  18      672.74      623.05     20.86 o 
  -3   8  18     1069.89      958.20     25.39 o 
  -2   8  18      177.58      171.51     14.95 o 
  -1   8  18       88.69       81.57     11.86 o 
   0   8  18      809.59      809.45     18.79 o 
   1   8  18       96.21       96.22     10.55 o 
   2   8  18      923.18      921.57     26.42 o 
   3   8  18      134.34      127.57     15.53 o 
   4   8  18      151.48      160.13     17.58 o 
   5   8  18        1.58      -13.40     22.44 o 
   6   8  18       67.75       47.75     28.31 o 
   7   8  18       34.55      104.28     56.55 o 
  -7   9  18      410.99      425.79     43.18 o 
  -6   9  18       41.13       54.11     18.37 o 
  -5   9  18       54.31       33.01     13.73 o 
  -4   9  18       14.88       17.76     15.65 o 
  -3   9  18      339.22      369.80     20.26 o 
  -2   9  18      243.08      257.57     19.42 o 
  -1   9  18      533.65      524.27     18.78 o 
   0   9  18       26.40        9.51     11.84 o 
   1   9  18        5.44        7.53     10.64 o 
   2   9  18       19.29       24.47     12.47 o 
   3   9  18      208.11      214.51     18.35 o 
   4   9  18       17.40       27.41     18.58 o 
   5   9  18       89.53      102.61     27.37 o 
   6   9  18       24.56        6.31     28.70 o 
  -6  10  18      175.33      155.40     24.03 o 
  -5  10  18       24.41       39.95     20.62 o 
  -4  10  18       90.99      108.40     21.99 o 
  -3  10  18       34.34       41.03     20.72 o 
  -2  10  18      266.40      259.48     20.29 o 
  -1  10  18      181.95      199.93     20.20 o 
   0  10  18      260.52      286.09     18.55 o 
   1  10  18       45.76       72.04     12.10 o 
   2  10  18        9.75       -5.02     14.26 o 
   3  10  18       18.83       35.16     18.34 o 
   4  10  18       61.57       42.82     21.02 o 
   5  10  18       80.37       93.72     29.97 o 
  -5  11  18       41.74       64.71     23.43 o 
  -4  11  18        1.29        2.46     21.33 o 
  -3  11  18       34.01        9.58     21.15 o 
  -2  11  18      281.64      279.59     26.34 o 
  -1  11  18       45.63       50.30     21.43 o 
   0  11  18        0.29       17.31     19.09 o 
   1  11  18        4.60       20.28     18.98 o 
   2  11  18       25.98       28.76     19.32 o 
   3  11  18       30.32       45.73     20.48 o 
   4  11  18       14.99       -6.66     21.77 o 
  -4  12  18        2.92        5.52     23.26 o 
  -3  12  18      111.49      136.60     26.17 o 
  -2  12  18        3.09      -11.61     20.30 o 
  -1  12  18      332.92      319.96     26.56 o 
   0  12  18        0.48        1.53     20.42 o 
   1  12  18       66.38       31.36     26.46 o 
   2  12  18      207.14      258.46     58.32 o 
   3  12  18        8.77       35.88     27.46 o 
  -2  13  18       76.39       90.51     25.48 o 
  -1  13  18       37.71      112.30     25.61 o 
   0  13  18       61.89       74.66     23.93 o 
   1  13  18        3.41       18.42     27.85 o 
  -9   0  19        1.15      -25.15     35.77 o 
  -7   0  19      891.31      816.28     56.83 o 
  -5   0  19      979.57      934.96     51.05 o 
  -3   0  19       41.95       67.17     10.03 o 
  -1   0  19     3135.47     3070.76     63.63 o 
   1   0  19      218.32      196.07     15.48 o 
   3   0  19     1660.53     1623.44     44.99 o 
   5   0  19       24.22       28.18     19.38 o 
   7   0  19       71.26       66.74     23.55 o 
  -9   1  19       74.59       28.49     29.49 o 
  -8   1  19      219.25      239.96     48.72 o 
  -7   1  19      260.56      246.13     66.52 o 
  -6   1  19       23.76        9.43     29.25 o 
  -5   1  19      117.85      106.73     13.90 o 
  -4   1  19     1422.83     1430.37     24.50 o 
  -3   1  19      250.30      248.65      8.53 o 
  -2   1  19      145.20      140.15      9.21 o 
  -1   1  19      267.23      308.53     12.03 o 
   0   1  19     1245.31     1264.35     24.18 o 
   1   1  19      295.14      282.18     12.63 o 
   2   1  19     2785.31     2720.22     43.04 o 
   3   1  19      717.81      712.86     20.81 o 
   4   1  19      179.19      168.67     15.34 o 
   5   1  19       81.15      104.72     14.60 o 
   6   1  19      166.10      198.09     14.65 o 
   7   1  19       45.48       31.46     13.75 o 
   8   1  19       44.16       32.68     16.94 o 
  -9   2  19        0.30      -21.39     27.99 o 
  -8   2  19       28.96       46.57     24.35 o 
  -7   2  19       35.69       41.99     22.44 o 
  -6   2  19      354.03      364.15     19.95 o 
  -5   2  19     1099.67     1041.13     29.78 o 
  -4   2  19      133.44      124.98     12.40 o 
  -3   2  19      287.75      289.87     14.51 o 
  -2   2  19       74.90       99.26     10.95 o 
  -1   2  19      405.01      417.77     11.69 o 
   0   2  19     1215.16     1159.37     20.33 o 
   1   2  19       77.82       84.32      8.02 o 
   2   2  19     1947.80     1883.04     28.86 o 
   3   2  19      225.74      227.30     11.27 o 
   4   2  19        7.08       23.57     11.20 o 
   5   2  19       51.48       57.96     13.29 o 
   6   2  19       24.99       29.42     12.48 o 
   7   2  19        6.00       -7.33     14.98 o 
   8   2  19       68.37       64.52     20.70 o 
  -9   3  19       53.44       42.45     35.77 o 
  -8   3  19       44.14       45.62     27.48 o 
  -7   3  19      216.06      195.69     26.45 o 
  -6   3  19       24.42        9.50     14.59 o 
  -5   3  19      186.10      212.10     17.13 o 
  -4   3  19      302.90      342.72     14.86 o 
  -3   3  19      728.12      722.36     17.40 o 
  -2   3  19      247.40      237.99      8.84 o 
  -1   3  19      229.94      239.96      9.28 o 
   0   3  19      974.01      930.04     24.62 o 
   1   3  19      918.06      828.02     18.87 o 
   2   3  19     1164.61     1148.54     29.90 o 
   3   3  19      109.40      121.20     12.44 o 
   4   3  19        3.86       10.03      9.68 o 
   5   3  19      208.65      197.10     15.18 o 
   6   3  19       30.62       37.48     14.35 o 
   7   3  19       44.42       23.45     18.03 o 
   8   3  19       32.25       45.15     26.02 o 
  -9   4  19       34.30       72.16     29.42 o 
  -8   4  19       22.51      -27.05     23.49 o 
  -7   4  19       87.20      123.62     19.43 o 
  -6   4  19      417.22      398.16     21.91 o 
  -5   4  19      127.78      105.27     15.88 o 
  -4   4  19      170.61      166.13     10.67 o 
  -3   4  19       26.01       26.49      9.74 o 
  -2   4  19     4052.46     3940.16     46.79 o 
  -1   4  19       13.50       13.96      6.37 o 
   0   4  19     1109.21     1083.36     23.49 o 
   1   4  19      215.83      222.58     12.18 o 
   2   4  19      159.85      158.17      8.91 o 
   3   4  19      289.10      289.06     17.45 o 
   4   4  19     1096.74     1026.11     25.54 o 
   5   4  19       65.84       84.62     16.57 o 
   6   4  19        1.13      -20.48     13.65 o 
   7   4  19       41.96       57.18     25.95 o 
   8   4  19       61.33       62.63     28.57 o 
  -9   5  19      190.21      209.00     31.36 o 
  -8   5  19        1.87       13.39     19.52 o 
  -7   5  19       18.45       10.29     18.07 o 
  -6   5  19        8.63       16.11     17.72 o 
  -5   5  19      423.16      438.04     18.79 o 
  -4   5  19      105.04       99.34     10.38 o 
  -3   5  19     1906.73     1844.42     30.23 o 
  -2   5  19      346.00      352.50     13.46 o 
  -1   5  19      258.80      272.94     12.65 o 
   0   5  19      535.05      504.10     12.48 o 
   1   5  19     1007.94     1005.45     18.08 o 
   2   5  19        5.25        0.50      8.68 o 
   3   5  19     1051.46      943.96     36.80 o 
   4   5  19      208.01      199.75     17.94 o 
   5   5  19      188.69      189.27     20.04 o 
   6   5  19      120.69       96.64     20.19 o 
   7   5  19      155.44      174.42     28.51 o 
   8   5  19        5.12      -39.24     26.16 o 
  -8   6  19      121.08       92.12     21.96 o 
  -7   6  19       25.16      -13.84     16.02 o 
  -6   6  19      112.81      123.67     16.71 o 
  -5   6  19      459.47      467.61     17.59 o 
  -4   6  19        5.24       -0.22      9.49 o 
  -3   6  19      632.11      634.75     18.78 o 
  -2   6  19       50.39       66.36      9.91 o 
  -1   6  19       46.44       44.94      7.89 o 
   0   6  19     1728.74     1692.74     21.68 o 
   1   6  19      294.47      292.28     11.92 o 
   2   6  19       82.83       71.79     12.63 o 
   3   6  19      912.66      880.28     25.10 o 
   4   6  19      251.33      289.38     18.93 o 
   5   6  19       17.15       20.98     16.88 o 
   6   6  19        1.27       14.77     18.57 o 
   7   6  19        9.95       32.26     27.93 o 
  -8   7  19       77.92       78.72     23.30 o 
  -7   7  19       98.86       77.57     21.71 o 
  -6   7  19        0.52       15.37     15.89 o 
  -5   7  19        2.22        4.66     10.08 o 
  -4   7  19      158.54      188.59     11.57 o 
  -3   7  19      275.46      257.93     13.13 o 
  -2   7  19       55.82       44.82      9.49 o 
  -1   7  19      113.50      114.94     11.62 o 
   0   7  19      490.02      493.91     15.22 o 
   1   7  19       12.72       13.02      9.38 o 
   2   7  19      383.48      398.44     18.25 o 
   3   7  19       89.38      104.25     23.21 o 
   4   7  19        0.23       -8.91     13.73 o 
   5   7  19       46.11       60.12     18.73 o 
   6   7  19       70.17       65.84     24.74 o 
   7   7  19       46.25       41.01     29.90 o 
  -7   8  19      155.51      125.41     23.57 o 
  -6   8  19        4.90      -21.74     16.24 o 
  -5   8  19      273.23      303.50     16.90 o 
  -4   8  19       41.73       47.08     13.10 o 
  -3   8  19       11.90       31.81     12.33 o 
  -2   8  19      296.66      276.59     15.41 o 
  -1   8  19      355.16      417.52     21.96 o 
   0   8  19      121.92      116.95     11.28 o 
   1   8  19       21.78       30.96     10.35 o 
   2   8  19        0.29        2.36     13.32 o 
   3   8  19      440.86      440.96     20.48 o 
   4   8  19       41.07       31.40     14.98 o 
   5   8  19        8.91       -9.46     23.48 o 
   6   8  19       50.53       97.20     28.19 o 
  -7   9  19       29.72       46.51     24.22 o 
  -6   9  19        5.73       -7.52     16.86 o 
  -5   9  19        4.20       20.87     16.53 o 
  -4   9  19      376.08      415.32     22.44 o 
  -3   9  19       79.06       74.58     16.83 o 
  -2   9  19      176.21      181.07     17.67 o 
  -1   9  19      119.90      110.53     13.58 o 
   0   9  19      330.36      340.97     16.64 o 
   1   9  19       30.22       25.45     11.06 o 
   2   9  19      508.55      509.16     22.32 o 
   3   9  19        0.18       14.97     17.23 o 
   4   9  19        0.49       -8.00     17.58 o 
   5   9  19        8.09       26.54     25.86 o 
   6   9  19       26.47       13.91     27.80 o 
  -6  10  19       83.89      135.23     24.72 o 
  -5  10  19      252.17      256.38     24.42 o 
  -4  10  19       43.46       34.35     20.62 o 
  -3  10  19      217.11      222.19     23.43 o 
  -2  10  19        5.87       15.34     19.88 o 
  -1  10  19      234.50      253.36     22.08 o 
   0  10  19       36.76       51.20     18.53 o 
   1  10  19      193.03      208.70     16.00 o 
   2  10  19      301.75      270.32     24.20 o 
   3  10  19       48.44       51.34     19.83 o 
   4  10  19       44.67       95.70     28.34 o 
   5  10  19       15.37       21.01     28.39 o 
  -5  11  19       68.80       45.36     43.98 o 
  -4  11  19       94.41       94.46     22.79 o 
  -3  11  19       76.55       74.04     43.07 o 
  -2  11  19        8.72        7.59     20.33 o 
  -1  11  19        2.25       11.94     19.85 o 
   0  11  19       28.66       44.45     19.89 o 
   1  11  19       96.77       33.18     35.03 o 
   2  11  19      241.76      284.91     20.71 o 
   3  11  19       27.27       41.04     21.00 o 
   4  11  19       14.93        9.06     21.52 o 
  -4  12  19      101.87      110.81     31.02 o 
  -3  12  19        7.24        3.63     22.93 o 
  -2  12  19      115.80      141.93     25.58 o 
  -1  12  19      101.66       68.56     22.79 o 
   0  12  19        4.66       -8.56     20.68 o 
   1  12  19        2.21      -18.65     25.57 o 
   2  12  19        2.78      -17.16     25.33 o 
   3  12  19        1.69      -39.62     26.41 o 
  -1  13  19        1.78       -6.38     22.89 o 
   0  13  19        3.28       16.13     23.21 o 
  -8   0  20      282.72      330.91     48.07 o 
  -6   0  20      331.26      283.58     38.01 o 
  -4   0  20     1942.65     1919.49     56.08 o 
  -2   0  20      760.64      740.75     39.97 o 
   0   0  20      660.41      639.26     39.69 o 
   2   0  20      783.51      751.29     28.32 o 
   4   0  20      540.11      502.88     34.00 o 
   6   0  20       31.38       48.61     21.39 o 
   8   0  20        1.63       11.69     22.40 o 
  -9   1  20      135.77      123.85     34.94 o 
  -8   1  20        5.08       28.49     26.17 o 
  -7   1  20        4.06       12.47     21.19 o 
  -6   1  20      331.30      317.20     26.94 o 
  -5   1  20      987.60      952.81     26.79 o 
  -4   1  20       27.47       21.16     10.22 o 
  -3   1  20        2.23        7.93      6.40 o 
  -2   1  20       26.01       35.61     12.92 o 
  -1   1  20      991.63      935.38     20.37 o 
   0   1  20        9.15       17.60      7.86 o 
   1   1  20     1814.09     1823.32     31.98 o 
   2   1  20      194.77      198.81     14.52 o 
   3   1  20      473.78      472.14     17.75 o 
   4   1  20      244.51      232.54     15.37 o 
   5   1  20      358.69      384.66     18.55 o 
   6   1  20       62.26       68.03     15.21 o 
   7   1  20       28.39       34.07     18.59 o 
   8   1  20       11.33      -19.03     16.65 o 
  -9   2  20       41.13        2.98     44.44 o 
  -8   2  20      105.17      102.21     26.53 o 
  -7   2  20      481.66      484.34     33.43 o 
  -6   2  20      164.11      142.97     22.91 o 
  -5   2  20        5.76        8.67     13.13 o 
  -4   2  20      574.64      567.25     16.61 o 
  -3   2  20      267.59      266.31     10.47 o 
  -2   2  20     4603.31     4579.03     51.89 o 
  -1   2  20     1123.85     1126.41     20.27 o 
   0   2  20      434.33      469.96     14.86 o 
   1   2  20      631.14      597.04     15.27 o 
   2   2  20      326.38      336.66     12.62 o 
   3   2  20      103.33      107.83      9.91 o 
   4   2  20       58.81       69.71     12.73 o 
   5   2  20        3.98        4.57     12.39 o 
   6   2  20       51.32       22.82     12.75 o 
   7   2  20       74.45       60.57     19.90 o 
   8   2  20        6.26      -10.14     19.04 o 
  -9   3  20       25.57       13.07     28.78 o 
  -8   3  20       47.57       70.94     27.57 o 
  -7   3  20      178.26      198.55     60.74 o 
  -6   3  20      269.27      277.15     20.70 o 
  -5   3  20       77.29       65.30     15.20 o 
  -4   3  20     2295.60     2215.38     34.40 o 
  -3   3  20      300.32      302.32     14.05 o 
  -2   3  20     1342.03     1323.20     19.29 o 
  -1   3  20      927.14      896.27     16.95 o 
   0   3  20     1358.68     1248.64     30.86 o 
   1   3  20      210.24      214.09     11.70 o 
   2   3  20     1137.10     1058.89     28.89 o 
   3   3  20       18.53        9.75     11.68 o 
   4   3  20      227.00      194.74     22.91 o 
   5   3  20        4.87        6.89     10.32 o 
   6   3  20       49.84       31.93     14.95 o 
   7   3  20        9.47        4.81     23.76 o 
   8   3  20       22.39       61.08     26.72 o 
  -9   4  20      252.41      229.20     33.48 o 
  -8   4  20        1.38        7.46     24.83 o 
  -7   4  20      403.42      386.42     23.71 o 
  -6   4  20        4.53       -6.91     15.48 o 
  -5   4  20       63.08       58.88     15.46 o 
  -4   4  20      315.34      311.58     13.98 o 
  -3   4  20      556.14      572.30     19.76 o 
  -2   4  20        5.82       12.12      7.32 o 
  -1   4  20     5715.49     5521.67     56.83 o 
   0   4  20       37.32       18.76      9.26 o 
   1   4  20     2023.67     1890.26     32.96 o 
   2   4  20       30.92       29.70      9.95 o 
   3   4  20      179.13      161.64     11.25 o 
   4   4  20       52.71       98.90     16.04 o 
   5   4  20        3.77        5.77     13.06 o 
   6   4  20        1.91        4.21     16.77 o 
   7   4  20      183.59      174.48     26.86 o 
   8   4  20        5.19      -38.81     25.87 o 
  -8   5  20      112.59      108.61     28.60 o 
  -7   5  20        2.90      -10.83     17.79 o 
  -6   5  20      625.12      644.67     27.37 o 
  -5   5  20       69.84       61.85     13.35 o 
  -4   5  20      145.47      144.73     11.36 o 
  -3   5  20       23.10       34.00     12.38 o 
  -2   5  20     1238.80     1175.07     20.36 o 
  -1   5  20      781.43      802.63     16.41 o 
   0   5  20     1318.35     1238.48     18.93 o 
   1   5  20        1.06       -0.73      7.80 o 
   2   5  20      754.50      757.99     22.38 o 
   3   5  20       49.13       11.22     14.01 o 
   4   5  20       62.48       72.71     16.56 o 
   5   5  20        5.55       -8.86     15.89 o 
   6   5  20       52.39       49.56     18.14 o 
   7   5  20       52.71      116.28     28.74 o 
   8   5  20       25.85       56.10     45.09 o 
  -8   6  20      210.80      212.57     30.10 o 
  -7   6  20      189.22      202.61     19.39 o 
  -6   6  20       69.09       87.98     18.73 o 
  -5   6  20       18.83        6.66     11.69 o 
  -4   6  20       11.41        7.56     10.06 o 
  -3   6  20      498.35      493.25     20.30 o 
  -2   6  20     1223.78     1155.27     23.44 o 
  -1   6  20      154.83      151.72      9.38 o 
   0   6  20        7.25       10.05      6.98 o 
   1   6  20      367.14      355.73     12.88 o 
   2   6  20       90.89       67.54     12.68 o 
   3   6  20      773.32      775.11     23.55 o 
   4   6  20        2.85        9.76     12.73 o 
   5   6  20       72.23      127.97     35.35 o 
   6   6  20      100.24      110.36     63.26 o 
   7   6  20       27.70       -2.52     25.56 o 
  -8   7  20        0.42      -27.90     20.21 o 
  -7   7  20       65.34       88.68     20.59 o 
  -6   7  20      133.35      128.77     20.96 o 
  -5   7  20      613.71      561.35     17.74 o 
  -4   7  20      109.68      110.67     11.27 o 
  -3   7  20       31.84       23.77      9.99 o 
  -2   7  20      316.33      315.45     13.51 o 
  -1   7  20       39.06       48.54     10.90 o 
   0   7  20      266.41      252.45     12.29 o 
   1   7  20      935.55      906.97     19.87 o 
   2   7  20      194.70      193.31     15.21 o 
   3   7  20      180.83      185.34     19.55 o 
   4   7  20       43.50       63.10     23.10 o 
   5   7  20      161.29      143.44     27.52 o 
   6   7  20      105.08      130.67     29.50 o 
   7   7  20        8.53      -21.96     28.44 o 
  -7   8  20      106.50       88.74     23.63 o 
  -6   8  20      348.75      342.35     21.95 o 
  -5   8  20        3.08      -19.32     12.88 o 
  -4   8  20      511.18      536.01     20.42 o 
  -3   8  20        3.57      -14.70     11.29 o 
  -2   8  20      522.05      529.02     18.58 o 
  -1   8  20       88.98       77.71     12.55 o 
   0   8  20        9.46       10.68     10.07 o 
   1   8  20      104.44       78.64     11.31 o 
   2   8  20      296.25      254.41     17.40 o 
   3   8  20        5.71       -5.93     14.04 o 
   4   8  20      148.68      146.73     20.26 o 
   5   8  20      190.77      208.36     28.27 o 
   6   8  20       28.90       21.92     28.00 o 
  -7   9  20        1.86      -14.05     21.13 o 
  -6   9  20        1.95       14.02     17.22 o 
  -5   9  20      326.88      355.21     25.55 o 
  -4   9  20       19.01        7.28     14.75 o 
  -3   9  20        0.71      -13.08     14.66 o 
  -2   9  20       73.41       65.58     13.50 o 
  -1   9  20      310.90      322.81     20.52 o 
   0   9  20       13.47       32.04     12.52 o 
   1   9  20      409.70      425.97     16.63 o 
   2   9  20      117.51      116.67     16.35 o 
   3   9  20      232.76      237.49     25.84 o 
   4   9  20      228.93      264.62     23.31 o 
   5   9  20       16.49       18.82     26.33 o 
   6   9  20        5.52       31.02     29.90 o 
  -6  10  20        6.99       14.44     22.85 o 
  -5  10  20        2.10        4.29     20.25 o 
  -4  10  20      223.60      208.56     25.18 o 
  -3  10  20       73.55       88.02     22.49 o 
  -2  10  20      150.11      111.22     21.83 o 
  -1  10  20       23.83       -1.67     17.50 o 
   0  10  20      108.40      126.20     16.30 o 
   1  10  20       33.14       25.53     17.52 o 
   2  10  20      357.28      334.55     24.25 o 
   3  10  20        9.46       24.63     25.24 o 
   4  10  20       23.36       54.63     22.22 o 
   5  10  20        9.85       36.08     66.98 o 
  -5  11  20        3.17      -15.18     22.64 o 
  -4  11  20      198.97      225.35     25.73 o 
  -3  11  20        4.18       20.58     22.69 o 
  -2  11  20       19.70       28.88     20.86 o 
  -1  11  20      147.51      158.89     23.10 o 
   0  11  20       87.52      113.54     22.03 o 
   1  11  20      146.93      139.24     30.28 o 
   2  11  20       23.70       13.00     19.66 o 
   3  11  20       56.54       56.00     31.20 o 
   4  11  20       17.88       26.55     23.16 o 
  -3  12  20       59.96       53.71     24.66 o 
  -2  12  20       13.22       -8.27     22.17 o 
  -1  12  20      287.87      343.09     28.74 o 
   0  12  20       17.22       21.62     20.98 o 
   1  12  20       71.18       77.26     28.60 o 
   2  12  20       29.50       20.50     36.71 o 
  -9   0  21      413.32      462.82     54.03 o 
  -7   0  21      481.16      489.47     47.14 o 
  -5   0  21     1447.25     1555.42     70.43 o 
  -3   0  21     6453.40     6453.76    100.96 o 
  -1   0  21      892.86      861.43     37.17 o 
   1   0  21      646.06      608.68     25.23 o 
   3   0  21       93.82      102.12     17.06 o 
   5   0  21      584.37      563.02     43.51 o 
   7   0  21      169.07      133.60     23.97 o 
  -9   1  21        1.28      -17.69     27.35 o 
  -8   1  21      202.65      166.52     29.39 o 
  -7   1  21       29.41       21.89     22.33 o 
  -6   1  21     1106.57      992.69     40.32 o 
  -5   1  21      108.13      105.16     20.92 o 
  -4   1  21      478.79      477.15     18.22 o 
  -3   1  21     1119.92     1082.15     18.44 o 
  -2   1  21     3637.57     3637.24     53.01 o 
  -1   1  21      556.70      599.99     24.58 o 
   0   1  21      474.84      453.40     15.95 o 
   1   1  21        0.42       19.79      9.11 o 
   2   1  21      268.77      280.03     15.17 o 
   3   1  21       44.30       46.09     11.44 o 
   4   1  21     1478.82     1418.73     31.44 o 
   5   1  21      175.80      189.61     17.88 o 
   6   1  21        2.23        5.03     14.12 o 
   7   1  21        2.14      -13.12     18.48 o 
   8   1  21       31.06       27.89     17.43 o 
  -9   2  21      131.36      119.49     31.22 o 
  -8   2  21        1.36       20.00     26.68 o 
  -7   2  21        0.34       45.66     24.87 o 
  -6   2  21      945.85      862.80     45.46 o 
  -5   2  21      159.13      210.74     25.96 o 
  -4   2  21     2674.81     2615.31     38.48 o 
  -3   2  21      822.18      765.65     18.49 o 
  -2   2  21      283.43      297.23     10.91 o 
  -1   2  21     1331.01     1361.65     26.03 o 
   0   2  21      854.10      831.30     18.22 o 
   1   2  21     2134.70     2057.94     31.30 o 
   2   2  21      749.97      731.70     17.74 o 
   3   2  21        7.51        8.70     10.74 o 
   4   2  21       39.45       29.77     12.85 o 
   5   2  21      282.69      274.90     18.29 o 
   6   2  21       95.98       91.87     14.14 o 
   7   2  21       16.22       30.86     18.86 o 
   8   2  21        1.33      -11.65     19.63 o 
  -9   3  21        0.80      -26.29     28.68 o 
  -8   3  21       10.54       20.24     28.23 o 
  -7   3  21      651.06      715.59     87.85 o 
  -6   3  21      138.54      112.01     18.31 o 
  -5   3  21        1.92      -14.28     14.36 o 
  -4   3  21      441.18      421.25     18.39 o 
  -3   3  21      547.69      576.70     18.67 o 
  -2   3  21       13.89       17.09      6.99 o 
  -1   3  21     2555.79     2519.27     32.56 o 
   0   3  21     1266.28     1239.98     22.64 o 
   1   3  21      389.67      382.14     13.07 o 
   2   3  21      118.50      105.68     12.66 o 
   3   3  21     1839.56     1738.49     49.00 o 
   4   3  21       45.25       17.49     12.65 o 
   5   3  21      115.70       95.08     18.02 o 
   6   3  21        0.88       12.30     17.35 o 
   7   3  21       34.83       25.85     42.95 o 
   8   3  21        2.82       28.44     25.36 o 
  -9   4  21        7.14       13.01     30.18 o 
  -8   4  21      133.54      121.70     28.44 o 
  -7   4  21        1.17        0.18     23.02 o 
  -6   4  21      368.20      399.50     22.63 o 
  -5   4  21       22.50       13.00     15.60 o 
  -4   4  21      786.12      742.85     19.30 o 
  -3   4  21       10.80        6.37      9.06 o 
  -2   4  21      157.44      146.76     10.85 o 
  -1   4  21       50.33       66.14      7.81 o 
   0   4  21     2236.06     2107.90     36.29 o 
   1   4  21        7.26        1.51      8.27 o 
   2   4  21     1210.08     1247.79     26.75 o 
   3   4  21       69.24       66.50     10.60 o 
   4   4  21       11.45       13.57     14.05 o 
   5   4  21       28.58       23.41     14.63 o 
   6   4  21       79.55      111.39     19.47 o 
   7   4  21       43.23       78.12     26.33 o 
   8   4  21        0.69      -13.06     26.94 o 
  -8   5  21        8.45      -36.13     25.63 o 
  -7   5  21      756.93      756.27     32.16 o 
  -6   5  21       53.79       75.85     18.28 o 
  -5   5  21      219.58      173.13     18.37 o 
  -4   5  21        7.44        4.51      9.75 o 
  -3   5  21      391.34      428.31     15.61 o 
  -2   5  21      261.43      225.39     21.07 o 
  -1   5  21     1089.31     1022.46     19.10 o 
   0   5  21      275.45      320.01     13.90 o 
   1   5  21      243.88      231.34     10.53 o 
   2   5  21      995.80      947.77     24.11 o 
   3   5  21      441.46      434.01     22.09 o 
   4   5  21        4.34       -1.19     15.29 o 
   5   5  21      282.40      278.50     21.60 o 
   6   5  21        7.02      -21.05     23.10 o 
   7   5  21       17.31       19.73     56.46 o 
  -8   6  21        1.25       32.28     45.65 o 
  -7   6  21        0.29        9.42     16.50 o 
  -6   6  21      493.15      511.48     28.89 o 
  -5   6  21      234.28      221.66     14.96 o 
  -4   6  21     1864.50     1758.82     31.57 o 
  -3   6  21      910.61      900.62     21.82 o 
  -2   6  21      456.16      431.84     15.55 o 
  -1   6  21      876.47      837.50     16.59 o 
   0   6  21      325.61      330.41     12.66 o 
   1   6  21       58.77       75.59     10.70 o 
   2   6  21       23.58        8.25     12.22 o 
   3   6  21      715.17      695.96     33.71 o 
   4   6  21       46.53       46.55     19.20 o 
   5   6  21       70.63       60.46     19.03 o 
   6   6  21      288.10      316.82     30.05 o 
   7   6  21       51.49       51.65     27.93 o 
  -8   7  21       11.28       12.27     22.12 o 
  -7   7  21       42.21       28.23     21.41 o 
  -6   7  21      589.86      529.83     27.59 o 
  -5   7  21        0.65       -0.93     11.25 o 
  -4   7  21      246.10      236.13     12.50 o 
  -3   7  21      156.47      150.39     12.08 o 
  -2   7  21     1248.99     1234.16     23.80 o 
  -1   7  21      242.61      231.01     14.29 o 
   0   7  21      196.77      196.02     11.91 o 
   1   7  21       24.05       22.30     10.55 o 
   2   7  21      182.12      215.12     21.70 o 
   3   7  21      122.19      140.86     16.11 o 
   4   7  21      151.42      128.64     27.09 o 
   5   7  21       89.69       62.60     24.94 o 
   6   7  21        7.72       12.82     27.50 o 
   7   7  21        5.04       21.95     28.38 o 
  -7   8  21      119.32      136.28     24.40 o 
  -6   8  21       10.81       -3.88     16.33 o 
  -5   8  21      433.73      491.60     20.63 o 
  -4   8  21        3.39        6.63     11.08 o 
  -3   8  21     1280.67     1225.09     27.54 o 
  -2   8  21        0.67        9.13     13.15 o 
  -1   8  21      129.00      136.46     13.73 o 
   0   8  21        2.57        6.19     10.21 o 
   1   8  21      398.63      441.80     19.82 o 
   2   8  21      133.17      145.91     15.65 o 
   3   8  21        7.69       -3.18     14.33 o 
   4   8  21        0.19        8.96     17.74 o 
   5   8  21       44.82       62.47     26.73 o 
   6   8  21        0.50        6.51     27.96 o 
  -6   9  21       80.46       78.46     19.75 o 
  -5   9  21        0.22        0.30     19.38 o 
  -4   9  21      131.75      141.64     21.87 o 
  -3   9  21        0.35        0.03     15.82 o 
  -2   9  21      319.97      289.41     16.93 o 
  -1   9  21       58.21       64.07     14.00 o 
   0   9  21      245.82      232.57     16.29 o 
   1   9  21       53.61       35.04     11.88 o 
   2   9  21      135.12      148.70     20.05 o 
   3   9  21        5.39       -3.47     18.62 o 
   4   9  21      579.40      662.47     30.96 o 
   5   9  21        3.78       -3.61     25.91 o 
  -6  10  21        9.99      -22.88     24.45 o 
  -5  10  21       74.49       50.33     22.65 o 
  -4  10  21       53.92       41.96     27.44 o 
  -3  10  21       62.87       46.97     21.47 o 
  -2  10  21       17.50       24.10     19.06 o 
  -1  10  21      221.82      227.21     23.64 o 
   0  10  21      306.48      386.90     21.19 o 
   1  10  21      522.71      525.12     38.49 o 
   2  10  21       57.80       79.05     18.78 o 
   3  10  21       22.61      -13.08     19.93 o 
   4  10  21        2.32       -1.35     21.35 o 
   5  10  21       45.39      102.23     32.01 o 
  -4  11  21        5.69        2.28     22.53 o 
  -3  11  21      231.41      279.66     26.33 o 
  -2  11  21       68.81       47.65     22.81 o 
  -1  11  21      210.26      229.35     24.81 o 
   0  11  21        9.51       -0.17     19.62 o 
   1  11  21        0.61       20.19     24.61 o 
   2  11  21        1.03        9.58     20.38 o 
   3  11  21      294.77      329.29     27.24 o 
  -3  12  21       28.35       39.92     24.08 o 
  -2  12  21       16.27       41.12     23.53 o 
  -1  12  21      182.90      182.43     26.68 o 
   0  12  21      202.95      225.58     25.92 o 
   1  12  21        1.66      -13.05     26.21 o 
   2  12  21      218.53      162.10     47.14 o 
  -8   0  22       35.83       80.12     41.36 o 
  -6   0  22      689.63      772.49     53.47 o 
  -4   0  22      681.11      693.20     33.57 o 
  -2   0  22     4843.30     4714.02     93.59 o 
   0   0  22     2167.81     2110.91     50.72 o 
   2   0  22      188.00      160.33     18.36 o 
   4   0  22      814.14      800.85     81.80 o 
   6   0  22       21.61        2.86     22.19 o 
   8   0  22        1.74       13.16     25.21 o 
  -9   1  22      258.53      258.32     34.17 o 
  -8   1  22       79.51       85.07     27.01 o 
  -7   1  22       60.53       54.83     24.11 o 
  -6   1  22        5.32      -14.16     21.60 o 
  -5   1  22      577.14      544.73     27.20 o 
  -4   1  22       62.16       54.20     11.67 o 
  -3   1  22      918.01      899.47     17.45 o 
  -2   1  22      265.37      305.46     13.32 o 
  -1   1  22      127.93      128.18     10.56 o 
   0   1  22      356.89      394.34     15.13 o 
   1   1  22     1604.66     1508.16     29.10 o 
   2   1  22      458.22      469.70     18.16 o 
   3   1  22      805.19      834.67     23.45 o 
   4   1  22       66.95      102.38     13.67 o 
   5   1  22      424.41      456.00     20.66 o 
   6   1  22        1.59       -5.16     14.47 o 
   7   1  22       95.06       84.74     21.51 o 
   8   1  22       54.61       89.44     19.16 o 
  -9   2  22       13.06       57.47     30.03 o 
  -8   2  22      579.76      690.76     58.60 o 
  -7   2  22       74.99       35.18     25.69 o 
  -6   2  22      241.07      226.66     28.06 o 
  -5   2  22      152.98      152.45     16.30 o 
  -4   2  22      629.36      622.07     21.19 o 
  -3   2  22      894.06      899.75     19.88 o 
  -2   2  22     1662.69     1638.13     26.23 o 
  -1   2  22     1339.94     1333.34     26.28 o 
   0   2  22      304.65      307.06     12.13 o 
   1   2  22      203.11      226.47     16.20 o 
   2   2  22       10.29       14.30      8.60 o 
   3   2  22      583.96      566.40     20.48 o 
   4   2  22      399.02      428.41     22.35 o 
   5   2  22      209.06      179.30     17.16 o 
   6   2  22       28.72        3.66     14.66 o 
   7   2  22        2.28       23.38     24.56 o 
   8   2  22       22.51        5.49     20.38 o 
  -9   3  22       10.25       -5.46     49.28 o 
  -8   3  22      255.46      276.04     46.58 o 
  -7   3  22      145.29      142.65     77.70 o 
  -6   3  22       83.69      120.27     17.73 o 
  -5   3  22      118.71      131.55     16.55 o 
  -4   3  22      589.33      630.06     18.75 o 
  -3   3  22        4.84       18.01     10.16 o 
  -2   3  22      794.03      745.22     15.05 o 
  -1   3  22      215.76      228.01     10.55 o 
   0   3  22     1892.02     1834.80     29.18 o 
   1   3  22      370.60      375.32     13.71 o 
   2   3  22      500.33      489.93     17.88 o 
   3   3  22     1288.88     1229.12     27.66 o 
   4   3  22       63.82       23.86     16.81 o 
   5   3  22       33.55        9.32      7.62 o 
   6   3  22      229.98      244.92     26.72 o 
   7   3  22       17.83       16.11     24.07 o 
   8   3  22       16.40       39.46     26.76 o 
  -8   4  22        7.43       26.07     27.99 o 
  -7   4  22      452.74      493.79     35.22 o 
  -6   4  22        8.39       -1.24     16.42 o 
  -5   4  22      680.04      664.84     26.73 o 
  -4   4  22       10.02        8.39     10.46 o 
  -3   4  22      568.00      533.63     16.75 o 
  -2   4  22        0.91       -6.21      7.07 o 
  -1   4  22      730.82      699.58     14.70 o 
   0   4  22      238.87      239.89     11.74 o 
   1   4  22      742.43      674.16     33.66 o 
   2   4  22      384.01      387.62     19.94 o 
   3   4  22     2114.33     1956.38     42.22 o 
   4   4  22       91.66      100.04     14.55 o 
   5   4  22      358.24      364.60     19.66 o 
   6   4  22       85.33       99.88     24.62 o 
   7   4  22       31.32       36.52     27.11 o 
  -8   5  22       43.21       47.24     29.10 o 
  -7   5  22        1.70       -8.53     18.07 o 
  -6   5  22        0.63        9.97     17.90 o 
  -5   5  22        1.29       -6.22     15.15 o 
  -4   5  22     1520.56     1449.93     33.82 o 
  -3   5  22      241.66      253.23     13.70 o 
  -2   5  22      139.24      142.14     11.56 o 
  -1   5  22       57.08       55.99      7.10 o 
   0   5  22      908.30      867.57     17.89 o 
   1   5  22       67.01       62.88     11.21 o 
   2   5  22      902.69      853.69     25.21 o 
   3   5  22       36.66       22.65      9.13 o 
   4   5  22        0.52        8.71     16.32 o 
   5   5  22       79.62       79.51     18.00 o 
   6   5  22      255.07      251.71     28.25 o 
   7   5  22       31.39       45.19     28.53 o 
  -8   6  22       60.51       43.03     28.30 o 
  -7   6  22      151.56      157.39     25.40 o 
  -6   6  22        5.00       -8.93     17.81 o 
  -5   6  22       25.69       35.75     14.54 o 
  -4   6  22        2.83        9.41      9.96 o 
  -3   6  22       94.59      101.49     11.94 o 
  -2   6  22     1425.16     1404.34     26.95 o 
  -1   6  22     1044.51     1028.34     27.57 o 
   0   6  22      179.05      194.35     17.51 o 
   1   6  22        6.05        6.97      9.89 o 
   2   6  22      343.68      350.08     18.87 o 
   3   6  22      628.35      620.34     39.26 o 
   4   6  22      346.25      332.35     23.39 o 
   5   6  22       57.28       61.50     23.80 o 
   6   6  22       35.64       23.01     23.87 o 
   7   6  22       45.63       82.88     30.21 o 
  -7   7  22       40.31       30.08     21.60 o 
  -6   7  22        0.25       16.13     22.91 o 
  -5   7  22      248.73      258.93     16.63 o 
  -4   7  22      264.75      294.33     13.52 o 
  -3   7  22      227.58      248.51     13.90 o 
  -2   7  22      560.30      514.66     20.66 o 
  -1   7  22      386.24      359.32     16.10 o 
   0   7  22        5.23       17.40     15.65 o 
   1   7  22      706.45      718.45     20.59 o 
   2   7  22       28.04       30.94     13.92 o 
   3   7  22      198.40      200.22     17.20 o 
   4   7  22      114.19       83.34     22.52 o 
   5   7  22      325.02      329.07     31.61 o 
   6   7  22        1.73        3.56     27.86 o 
  -7   8  22      105.67       84.05     24.10 o 
  -6   8  22       94.58       73.56     18.17 o 
  -5   8  22        0.37       -2.09     13.95 o 
  -4   8  22       23.04       23.49     11.00 o 
  -3   8  22      171.22      170.10     15.64 o 
  -2   8  22      943.21      903.81     24.80 o 
  -1   8  22       36.85       40.55     13.48 o 
   0   8  22      807.10      876.56     39.59 o 
   1   8  22       81.48      107.05     14.17 o 
   2   8  22       13.95       24.84     14.33 o 
   3   8  22        5.75      -18.05     17.12 o 
   4   8  22      264.38      253.61     23.04 o 
   5   8  22      122.56      143.65     49.84 o 
   6   8  22        9.76       -2.06     28.22 o 
  -6   9  22       22.38      -12.15     17.03 o 
  -5   9  22       86.41       94.05     22.16 o 
  -4   9  22        1.54       -9.85     19.23 o 
  -3   9  22      374.63      366.88     25.01 o 
  -2   9  22        8.76      -12.60     13.34 o 
  -1   9  22        9.23      -17.44     12.49 o 
   0   9  22        1.08       14.55     14.68 o 
   1   9  22      195.12      188.68     16.92 o 
   2   9  22       35.92       17.15     18.23 o 
   3   9  22      284.30      325.53     39.58 o 
   4   9  22      182.25      193.75     23.77 o 
   5   9  22       28.20      -14.75     26.26 o 
  -5  10  22       52.81       44.60     26.89 o 
  -4  10  22       71.99       97.38     22.47 o 
  -3  10  22       92.99       74.88     21.68 o 
  -2  10  22       83.80       75.13     20.42 o 
  -1  10  22      125.16      186.94     48.51 o 
   0  10  22      102.75      104.02     17.53 o 
   1  10  22       99.56       93.02     20.18 o 
   2  10  22       33.21       24.39     19.66 o 
   3  10  22        5.17       -7.87     20.00 o 
   4  10  22       20.27      -10.32     31.64 o 
  -4  11  22        5.33      -33.86     22.57 o 
  -3  11  22       14.25      -30.04     20.03 o 
  -2  11  22       80.76       98.10     33.13 o 
  -1  11  22       11.18       35.33     25.81 o 
   0  11  22      451.13      434.71     28.73 o 
   1  11  22       48.94       40.26     36.52 o 
   2  11  22       27.70       14.38     26.74 o 
   3  11  22      196.33      212.62     25.80 o 
  -2  12  22        0.15      -34.85     23.24 o 
  -1  12  22      222.29      242.38     28.14 o 
   0  12  22       44.80       37.43     22.84 o 
   1  12  22        5.15       31.06     26.98 o 
  -9   0  23        8.83       38.20     44.34 o 
  -7   0  23       15.71       29.44     37.45 o 
  -5   0  23        0.57       -3.91     29.63 o 
  -3   0  23     2489.89     2483.50     47.38 o 
  -1   0  23      597.11      562.04     32.98 o 
   1   0  23     1189.70     1178.57     36.23 o 
   3   0  23      928.02      962.15     35.83 o 
   5   0  23       48.84       58.42     21.25 o 
   7   0  23       99.16      120.40     26.34 o 
  -9   1  23       29.34       48.66     32.45 o 
  -8   1  23       10.41      -20.00     25.81 o 
  -7   1  23       44.76       55.66     27.19 o 
  -6   1  23      209.51      216.04     26.74 o 
  -5   1  23       32.65       42.13     24.69 o 
  -4   1  23      515.48      488.44     19.20 o 
  -3   1  23        9.63        4.28      9.50 o 
  -2   1  23      549.48      522.84     25.28 o 
  -1   1  23      297.20      292.14     14.11 o 
   0   1  23      961.37      941.84     22.31 o 
   1   1  23      313.42      329.41     15.23 o 
   2   1  23       40.57       67.53     12.10 o 
   3   1  23      232.26      252.59     26.84 o 
   4   1  23      128.27      142.48     15.58 o 
   5   1  23        6.60        2.22     14.11 o 
   6   1  23       45.18       92.16     24.85 o 
   7   1  23       38.67       73.70     19.14 o 
   8   1  23      138.03      172.02     20.62 o 
  -9   2  23        6.95       10.49     32.98 o 
  -8   2  23        9.48        1.27     39.69 o 
  -7   2  23       81.92       87.71     25.83 o 
  -6   2  23      208.83      194.33     40.15 o 
  -5   2  23      247.96      255.83     18.46 o 
  -4   2  23      170.88      186.52     16.78 o 
  -3   2  23      250.73      298.92     16.14 o 
  -2   2  23      310.71      324.30     14.04 o 
  -1   2  23      201.49      192.60     16.51 o 
   0   2  23      179.59      186.46     12.60 o 
   1   2  23      865.85      873.58     19.70 o 
   2   2  23      366.82      351.66     13.86 o 
   3   2  23      822.66      820.12     23.95 o 
   4   2  23        2.58      -14.53     12.18 o 
   5   2  23        0.18        1.70     13.95 o 
   6   2  23       31.17       31.06     18.33 o 
   7   2  23        1.20      -10.21     23.09 o 
   8   2  23       72.83       90.67     47.70 o 
  -9   3  23       77.23       33.94     31.88 o 
  -8   3  23       18.01       31.85     28.41 o 
  -7   3  23       26.73        7.69     23.61 o 
  -6   3  23      181.01      197.62     19.86 o 
  -5   3  23      677.89      715.73     40.42 o 
  -4   3  23      878.00      822.74     22.30 o 
  -3   3  23      266.26      303.74     17.72 o 
  -2   3  23      380.41      363.02     12.33 o 
  -1   3  23      124.46      126.12     11.40 o 
   0   3  23        5.04       24.91      8.61 o 
   1   3  23      772.48      755.18     18.75 o 
   2   3  23       59.55       51.89      8.89 o 
   3   3  23      618.48      612.19     21.53 o 
   4   3  23      101.87      111.07     17.24 o 
   5   3  23      161.26      161.64     17.28 o 
   6   3  23      105.11       56.81     23.32 o 
   7   3  23       21.63       21.10     31.12 o 
  -8   4  23      138.44      127.82     29.64 o 
  -7   4  23       25.17       36.38     25.29 o 
  -6   4  23      108.15      119.81     30.70 o 
  -5   4  23        2.53       15.82     15.17 o 
  -4   4  23     1088.88     1055.68     24.09 o 
  -3   4  23        1.53        6.24      9.95 o 
  -2   4  23      810.31      784.28     22.16 o 
  -1   4  23      177.45      185.48      9.67 o 
   0   4  23       29.86       44.14      9.60 o 
   1   4  23        4.80        0.81      8.41 o 
   2   4  23     1733.54     1651.17     28.92 o 
   3   4  23      127.74      153.70     11.44 o 
   4   4  23       22.05       26.72     14.63 o 
   5   4  23        0.32       -3.92     16.21 o 
   6   4  23       29.43       49.28     23.07 o 
   7   4  23       19.07        7.98     25.69 o 
  -8   5  23        1.54       13.67     27.06 o 
  -7   5  23       27.98       20.88     20.03 o 
  -6   5  23       68.66       50.77     18.26 o 
  -5   5  23      287.68      272.71     18.09 o 
  -4   5  23      191.66      198.58     13.69 o 
  -3   5  23       56.45       54.01     11.05 o 
  -2   5  23       97.13       91.01     11.48 o 
  -1   5  23     1548.96     1469.89     20.46 o 
   0   5  23       52.76       50.05      8.75 o 
   1   5  23     1049.56     1018.35     29.97 o 
   2   5  23       12.08       15.87     11.22 o 
   3   5  23       20.84       17.28     14.63 o 
   4   5  23      335.12      339.13     22.63 o 
   5   5  23       97.43       75.25     48.16 o 
   6   5  23        1.12      -24.31     22.56 o 
   7   5  23        0.28       -3.92     28.46 o 
  -8   6  23       51.19       74.58     29.52 o 
  -7   6  23       89.49       70.84     17.93 o 
  -6   6  23        0.99       -4.71     17.89 o 
  -5   6  23        0.23        1.45     14.75 o 
  -4   6  23      156.67      163.63     18.18 o 
  -3   6  23      194.22      196.31     13.95 o 
  -2   6  23     1066.30     1047.79     23.80 o 
  -1   6  23       49.45       87.74     11.46 o 
   0   6  23        4.64        6.26      8.15 o 
   1   6  23      296.56      283.20     14.68 o 
   2   6  23       76.70       87.83     14.05 o 
   3   6  23      288.86      272.63     17.97 o 
   4   6  23       38.12       43.60     18.70 o 
   5   6  23       54.44       36.69     23.41 o 
   6   6  23        7.54       26.83     50.12 o 
   7   6  23        2.45       15.69     43.97 o 
  -7   7  23       15.33       -1.84     22.11 o 
  -6   7  23       15.37        5.13     16.96 o 
  -5   7  23       99.11      109.99     13.47 o 
  -4   7  23      404.31      389.23     14.93 o 
  -3   7  23      630.58      628.81     18.84 o 
  -2   7  23      267.62      276.33     19.51 o 
  -1   7  23      155.56      134.43     13.50 o 
   0   7  23      325.78      311.28     13.91 o 
   1   7  23      818.26      776.30     21.75 o 
   2   7  23        2.49        6.69     13.52 o 
   3   7  23        2.72       -2.86     13.70 o 
   4   7  23       93.21       75.15     22.73 o 
   5   7  23       98.65       80.95     26.29 o 
   6   7  23       23.93       21.84     28.06 o 
  -7   8  23       36.52        8.21     22.35 o 
  -6   8  23       25.23      -10.13     21.29 o 
  -5   8  23       18.36       36.12     16.48 o 
  -4   8  23       17.33        2.74     11.15 o 
  -3   8  23      520.80      544.91     23.17 o 
  -2   8  23      154.12      166.31     14.94 o 
  -1   8  23       21.17       24.72     12.38 o 
   0   8  23       35.13       37.54     12.95 o 
   1   8  23      387.68      390.11     19.81 o 
   2   8  23       24.67       34.33     17.09 o 
   3   8  23      328.52      318.67     23.89 o 
   4   8  23        0.88        9.38     24.77 o 
   5   8  23       22.09        0.24     25.95 o 
   6   8  23        3.29      -30.49     27.06 o 
  -6   9  23      260.46      253.86     27.00 o 
  -5   9  23       11.62       -3.57     20.15 o 
  -4   9  23       39.79       34.89     20.45 o 
  -3   9  23        1.64      -12.96     19.43 o 
  -2   9  23      183.33      207.36     20.00 o 
  -1   9  23       57.52       47.41     15.45 o 
   0   9  23      136.82      129.27     16.99 o 
   1   9  23       12.45        0.26     15.24 o 
   2   9  23       30.78       49.12     18.33 o 
   3   9  23      104.03       79.72     20.71 o 
   4   9  23      176.63      234.87     74.06 o 
   5   9  23        8.43       45.43     29.31 o 
  -5  10  23        7.11       36.25     22.91 o 
  -4  10  23      104.66      101.78     22.75 o 
  -3  10  23       16.74       -0.26     20.93 o 
  -2  10  23        1.80        1.99     19.75 o 
  -1  10  23      358.32      369.52     27.13 o 
   0  10  23       66.36       52.23     16.75 o 
   1  10  23      277.10      260.85     23.33 o 
   2  10  23      147.52      175.10     23.10 o 
   3  10  23        3.65        8.37     20.71 o 
   4  10  23        3.57        3.82     29.62 o 
  -4  11  23       59.89       95.19     30.43 o 
  -3  11  23       30.27        8.29     21.52 o 
  -2  11  23       16.49       35.38     22.02 o 
  -1  11  23       34.22        9.09     21.45 o 
   0  11  23      114.45       95.35     23.57 o 
   1  11  23        4.38       -7.61     26.29 o 
   2  11  23       59.93       66.56     28.44 o 
   3  11  23      201.20      192.51     25.82 o 
  -1  12  23       59.94       67.63     35.62 o 
   0  12  23       39.08       13.42     27.47 o 
  -8   0  24        2.70       -7.83     40.25 o 
  -6   0  24       84.24       93.91     34.10 o 
  -4   0  24      183.48      248.63     24.98 o 
  -2   0  24      149.59      114.49     15.56 o 
   0   0  24     2014.11     1950.32     49.34 o 
   2   0  24      538.40      527.44     27.47 o 
   4   0  24     1567.50     1492.05     49.14 o 
   6   0  24       63.86       54.59     34.84 o 
  -9   1  24       19.72      -22.43     45.09 o 
  -8   1  24       96.15      104.73     46.86 o 
  -7   1  24      394.95      433.22     40.06 o 
  -6   1  24      137.38      137.82     41.18 o 
  -5   1  24      120.55      147.70     23.71 o 
  -4   1  24       38.50       52.47     12.16 o 
  -3   1  24     1491.64     1471.55     30.37 o 
  -2   1  24       47.56       44.14      9.76 o 
  -1   1  24      977.82      939.11     22.39 o 
   0   1  24        5.81       23.85      9.89 o 
   1   1  24        0.50       -8.72     11.78 o 
   2   1  24      127.82      144.83     13.57 o 
   3   1  24      283.56      299.20     17.34 o 
   4   1  24       67.99       83.34     14.66 o 
   5   1  24      310.01      317.60     25.09 o 
   6   1  24       34.23       35.54     23.88 o 
   7   1  24      142.21      159.94     23.03 o 
  -9   2  24       30.54       48.71     29.55 o 
  -8   2  24       86.53      128.01     32.05 o 
  -7   2  24        2.82      -15.01     24.09 o 
  -6   2  24       69.32      107.54     24.70 o 
  -5   2  24      428.89      496.61     58.78 o 
  -4   2  24      868.38      798.49     24.55 o 
  -3   2  24      118.45      128.61     11.25 o 
  -2   2  24      424.13      444.89     16.15 o 
  -1   2  24       10.57       32.94     10.45 o 
   0   2  24      423.77      428.33     20.45 o 
   1   2  24     1269.58     1283.58     27.70 o 
   2   2  24       51.21       64.33     12.31 o 
   3   2  24      229.55      228.37     16.31 o 
   4   2  24        6.35       12.90     13.91 o 
   5   2  24       63.33       59.23     19.71 o 
   6   2  24       78.90       75.21     19.36 o 
   7   2  24      161.55      157.33     29.35 o 
  -8   3  24       31.69       55.60     30.16 o 
  -7   3  24       53.22       52.37     31.67 o 
  -6   3  24      642.25      737.26     39.32 o 
  -5   3  24        6.47       -5.84     15.23 o 
  -4   3  24       31.05       37.06     12.80 o 
  -3   3  24      429.61      461.59     17.75 o 
  -2   3  24      719.83      731.42     16.70 o 
  -1   3  24      477.73      454.01     14.97 o 
   0   3  24      873.41      866.53     20.26 o 
   1   3  24        0.47        0.52      9.57 o 
   2   3  24      234.65      205.60     21.98 o 
   3   3  24       27.25       23.92     12.79 o 
   4   3  24        7.48        2.54     16.70 o 
   5   3  24       42.69       20.51      9.50 o 
   6   3  24        9.64       18.26     24.30 o 
   7   3  24       23.30       13.39     52.54 o 
  -8   4  24       19.58       -1.08     38.10 o 
  -7   4  24       35.19        5.26     24.35 o 
  -6   4  24       85.57      102.94     19.34 o 
  -5   4  24      929.84      976.76     27.42 o 
  -4   4  24        4.47       -6.15     10.90 o 
  -3   4  24      625.82      564.40     20.58 o 
  -2   4  24      265.55      258.01     12.34 o 
  -1   4  24     1117.21     1038.13     22.37 o 
   0   4  24        1.83       -1.80      9.02 o 
   1   4  24      173.07      176.34     13.90 o 
   2   4  24        5.44       29.88     10.65 o 
   3   4  24      238.89      230.19     16.70 o 
   4   4  24       65.49       62.06     14.45 o 
   5   4  24      123.31      125.86     24.35 o 
   6   4  24        5.04       36.90     25.62 o 
   7   4  24        0.91       11.83     27.40 o 
  -8   5  24      116.32      130.80     31.92 o 
  -7   5  24        6.44        2.02     24.77 o 
  -6   5  24      290.17      270.07     22.58 o 
  -5   5  24        4.88       -0.81     14.00 o 
  -4   5  24       45.56       65.57     12.74 o 
  -3   5  24       11.80       11.35     10.89 o 
  -2   5  24      438.52      437.00     16.05 o 
  -1   5  24      176.94      198.70     10.40 o 
   0   5  24      594.25      567.38     22.15 o 
   1   5  24      101.01       87.17     10.87 o 
   2   5  24      422.31      431.01     16.45 o 
   3   5  24       58.70       53.06     11.48 o 
   4   5  24      121.70      112.51     16.55 o 
   5   5  24        9.87       -3.40     22.19 o 
   6   5  24       21.85       37.59     29.53 o 
   7   5  24       17.21        4.11     37.82 o 
  -7   6  24        6.60       24.36     21.47 o 
  -6   6  24       32.18       43.39     21.96 o 
  -5   6  24      159.41      167.10     17.72 o 
  -4   6  24      349.24      365.73     15.45 o 
  -3   6  24      150.26      152.33     13.42 o 
  -2   6  24        7.57       27.86     11.10 o 
  -1   6  24       32.22       23.64     13.14 o 
   0   6  24      124.81      127.42     11.13 o 
   1   6  24      958.63      931.96     22.58 o 
   2   6  24      160.70      161.79     15.12 o 
   3   6  24        5.35       -3.26     14.08 o 
   4   6  24       70.55       82.02     28.04 o 
   5   6  24      103.42       96.42     25.59 o 
   6   6  24        7.46      -24.34     26.33 o 
  -7   7  24      377.60      378.21     28.02 o 
  -6   7  24        9.53       -4.48     16.73 o 
  -5   7  24      136.49      145.67     14.09 o 
  -4   7  24       10.89        2.16     10.35 o 
  -3   7  24        5.97       23.82     11.58 o 
  -2   7  24      138.29      146.05     13.59 o 
  -1   7  24      583.03      579.92     19.60 o 
   0   7  24        4.68        5.48     10.10 o 
   1   7  24       47.61       40.83     13.72 o 
   2   7  24       16.38       40.88     13.83 o 
   3   7  24       28.18       24.63     16.77 o 
   4   7  24       56.45       52.15     23.23 o 
   5   7  24       37.68      -25.76     23.93 o 
   6   7  24        0.70      -17.73     27.26 o 
  -6   8  24       49.34       60.90     22.23 o 
  -5   8  24      122.57      128.46     19.22 o 
  -4   8  24       82.38      102.14     13.73 o 
  -3   8  24       47.85       27.21     13.61 o 
  -2   8  24       66.68       78.50     13.78 o 
  -1   8  24      121.92      113.62     14.58 o 
   0   8  24      369.45      398.74     18.52 o 
   1   8  24       13.35        3.53     15.80 o 
   2   8  24       35.86       30.77     17.90 o 
   3   8  24       45.98       47.51     19.22 o 
   4   8  24      144.18      148.03     28.65 o 
   5   8  24        0.79       14.08     26.87 o 
  -6   9  24       15.67        1.33     21.85 o 
  -5   9  24       11.02        7.92     20.74 o 
  -4   9  24       49.54       49.86     21.03 o 
  -3   9  24      513.57      473.30     28.53 o 
  -2   9  24        2.74       13.95     15.65 o 
  -1   9  24      174.55      181.19     18.24 o 
   0   9  24       51.94       63.05     21.22 o 
   1   9  24       37.76       18.93     38.48 o 
   2   9  24        2.02      -23.68     17.15 o 
   3   9  24       55.32       54.50     20.06 o 
   4   9  24        7.93      -14.39     26.42 o 
   5   9  24       31.57       -8.32     34.84 o 
  -5  10  24       22.47       25.53     22.82 o 
  -4  10  24      184.70      133.91     23.88 o 
  -3  10  24       17.95       -7.47     22.09 o 
  -2  10  24        4.72      -26.87     20.10 o 
  -1  10  24       74.63       31.19     24.23 o 
   0  10  24      241.07      229.13     20.02 o 
   1  10  24       74.89       73.77     20.87 o 
   2  10  24      141.58      138.89     22.52 o 
   3  10  24       40.26       27.65     21.31 o 
   4  10  24       10.35        5.07     29.05 o 
  -3  11  24      102.36       88.81     24.51 o 
  -2  11  24      150.92      159.91     29.37 o 
  -1  11  24        5.96        5.39     21.62 o 
   0  11  24       73.11       80.41     22.28 o 
   1  11  24       35.76       53.98     26.32 o 
   2  11  24       90.44       63.23     38.48 o 
  -7   0  25      526.65      628.28     55.52 o 
  -5   0  25      391.43      456.49     44.34 o 
  -3   0  25       52.56       48.65     18.31 o 
  -1   0  25      995.55      982.44     32.71 o 
   1   0  25      245.12      227.87     21.41 o 
   3   0  25       41.72       46.56     19.15 o 
   5   0  25      444.00      442.41     32.28 o 
   7   0  25       14.00       15.28     37.26 o 
  -8   1  25      349.95      342.23     36.18 o 
  -7   1  25       23.79       58.69     39.31 o 
  -6   1  25        2.13       11.58     23.36 o 
  -5   1  25      133.92      124.69     24.11 o 
  -4   1  25      759.53      835.96     29.98 o 
  -3   1  25      119.56      123.17     15.06 o 
  -2   1  25      688.63      651.23     19.62 o 
  -1   1  25       91.58       93.43     11.40 o 
   0   1  25      639.67      613.59     19.49 o 
   1   1  25        2.87       -1.57     10.73 o 
   2   1  25      680.34      671.13     25.87 o 
   3   1  25      245.72      268.29     17.21 o 
   4   1  25       34.99       18.89     14.05 o 
   5   1  25        3.81       -0.28     15.44 o 
   6   1  25      129.15      148.50     28.38 o 
   7   1  25        6.13        1.34     19.87 o 
  -8   2  25       11.56        7.72     28.03 o 
  -7   2  25      134.77      131.34     28.53 o 
  -6   2  25      378.80      434.87     33.11 o 
  -5   2  25      458.51      410.10     22.46 o 
  -4   2  25        4.04        9.28     12.99 o 
  -3   2  25       69.04       83.98     11.21 o 
  -2   2  25      555.91      533.36     17.86 o 
  -1   2  25      967.42      944.36     22.85 o 
   0   2  25      795.86      755.19     21.09 o 
   1   2  25       72.85       93.98     12.12 o 
   2   2  25       47.42       52.86     15.17 o 
   3   2  25      935.71     1014.25     27.72 o 
   4   2  25      139.45      137.41     17.05 o 
   5   2  25       93.43      111.72     24.74 o 
   6   2  25        0.84       -0.65     31.12 o 
   7   2  25       22.53       34.24     25.11 o 
  -8   3  25       54.33       78.01     29.78 o 
  -7   3  25       72.39       99.05     29.44 o 
  -6   3  25        3.51       18.69     22.13 o 
  -5   3  25      309.72      349.74     21.91 o 
  -4   3  25        4.52       -6.34     12.99 o 
  -3   3  25     2528.00     2364.69     40.97 o 
  -2   3  25      153.54      136.14     11.67 o 
  -1   3  25      252.67      248.52     12.66 o 
   0   3  25      286.33      283.79     13.27 o 
   1   3  25      382.70      389.86     14.88 o 
   2   3  25       14.14       15.23     12.01 o 
   3   3  25      842.62      789.00     25.60 o 
   4   3  25       10.30       14.54     13.69 o 
   5   3  25       91.67       88.52     23.29 o 
   6   3  25       19.53       22.56     22.23 o 
   7   3  25        6.34       25.08     25.81 o 
  -8   4  25        6.77       10.41     28.12 o 
  -7   4  25        1.60       31.03     25.62 o 
  -6   4  25      297.92      300.41     22.76 o 
  -5   4  25        5.22       -4.92     13.73 o 
  -4   4  25      150.84      162.81     15.59 o 
  -3   4  25        6.86       -7.86     11.46 o 
  -2   4  25       12.28        4.40      9.16 o 
  -1   4  25        2.72        1.69      9.21 o 
   0   4  25      943.86      910.12     21.25 o 
   1   4  25       32.19       26.79      9.88 o 
   2   4  25     2108.83     1931.24     37.14 o 
   3   4  25      191.23      168.20     16.41 o 
   4   4  25      168.53      203.37     18.08 o 
   5   4  25       13.71       30.86     25.25 o 
   6   4  25      230.67      230.19     30.21 o 
   7   4  25        8.04        6.84     27.53 o 
  -8   5  25        4.97        4.36     27.86 o 
  -7   5  25       65.33       65.98     28.52 o 
  -6   5  25       11.60       -6.06     18.13 o 
  -5   5  25      263.03      261.91     18.42 o 
  -4   5  25       17.20       16.11     11.66 o 
  -3   5  25      231.13      236.67     14.30 o 
  -2   5  25      146.44      166.93     12.84 o 
  -1   5  25        0.41        0.07      8.19 o 
   0   5  25      325.65      316.43     15.97 o 
   1   5  25      204.88      200.82     12.16 o 
   2   5  25       71.62       75.59     12.39 o 
   3   5  25      382.37      381.96     16.82 o 
   4   5  25       83.07       54.80     21.57 o 
   5   5  25       57.14       58.08     24.29 o 
   6   5  25       27.48      -13.36     24.90 o 
  -7   6  25        2.30       12.59     21.27 o 
  -6   6  25      293.18      294.63     24.67 o 
  -5   6  25        8.25       39.15     15.89 o 
  -4   6  25      145.82      144.63     13.31 o 
  -3   6  25       32.40       30.93     19.90 o 
  -2   6  25      370.16      393.37     18.49 o 
  -1   6  25       39.34       25.82     11.54 o 
   0   6  25       76.20       84.33     10.53 o 
   1   6  25        6.50       -3.45     12.78 o 
   2   6  25       21.40       38.25     13.45 o 
   3   6  25      328.78      338.97     23.03 o 
   4   6  25      267.19      316.15     29.75 o 
   5   6  25       14.81        9.87     24.77 o 
   6   6  25        5.87      -23.06     27.33 o 
  -7   7  25        2.06        1.04     21.67 o 
  -6   7  25      143.70      143.88     24.51 o 
  -5   7  25       95.77       87.29     14.00 o 
  -4   7  25      332.49      333.57     20.30 o 
  -3   7  25      338.21      331.90     15.67 o 
  -2   7  25      258.31      292.10     16.47 o 
  -1   7  25        2.56        1.03     12.28 o 
   0   7  25      137.61      126.51     12.25 o 
   1   7  25        7.80       31.07     13.62 o 
   2   7  25      322.76      347.78     19.74 o 
   3   7  25      437.33      404.10     23.87 o 
   4   7  25        4.29       13.53     22.33 o 
   5   7  25        4.73        3.01     43.13 o 
   6   7  25       47.43        8.07     60.65 o 
  -6   8  25       20.07       21.30     29.66 o 
  -5   8  25      239.70      236.45     28.61 o 
  -4   8  25      231.85      216.13     17.27 o 
  -3   8  25      156.36      144.80     15.72 o 
  -2   8  25        0.15        0.02     13.97 o 
  -1   8  25      566.01      577.46     21.16 o 
   0   8  25       11.81       12.72     14.53 o 
   1   8  25       92.97       91.95     18.78 o 
   2   8  25        0.27       -3.97     17.87 o 
   3   8  25       29.18       19.69     18.89 o 
   4   8  25       14.69      -30.40     25.58 o 
   5   8  25       90.34      100.22     29.90 o 
  -5   9  25        0.10      -28.94     20.27 o 
  -4   9  25      134.72      168.98     23.84 o 
  -3   9  25       13.96       39.46     19.81 o 
  -2   9  25      214.95      192.98     24.92 o 
  -1   9  25        8.78       -4.33     16.66 o 
   0   9  25      137.46      124.39     17.86 o 
   1   9  25       60.56       31.10     24.64 o 
   2   9  25       88.09       75.33     21.03 o 
   3   9  25        1.91       -9.30     20.36 o 
   4   9  25       12.62       30.49     26.13 o 
  -4  10  25        4.77       17.02     22.46 o 
  -3  10  25       24.52       14.65     21.06 o 
  -2  10  25      124.43      145.70     24.59 o 
  -1  10  25       77.75      102.46     22.92 o 
   0  10  25       15.80       14.61     17.30 o 
   1  10  25        7.31       19.26     25.95 o 
   2  10  25        0.78       -6.13     26.65 o 
   3  10  25      184.96      268.48     26.71 o 
  -3  11  25      158.41      114.68     23.71 o 
  -2  11  25        5.74       26.73     24.03 o 
  -1  11  25       21.02       19.72     25.74 o 
   0  11  25       26.92       16.39     26.74 o 
   1  11  25       31.30       50.31     39.13 o 
   2  11  25       15.23        8.76     26.95 o 
  -8   0  26      860.32     1004.46     74.34 o 
  -6   0  26       79.33      110.86     37.08 o 
  -4   0  26       10.62       18.27     18.66 o 
  -2   0  26      584.80      574.33     48.91 o 
   0   0  26        0.44       11.51     15.12 o 
   2   0  26      770.17      741.28     38.38 o 
   4   0  26       39.58       29.68     21.99 o 
   6   0  26      145.50      151.11     38.20 o 
  -8   1  26       60.07       38.75     29.11 o 
  -7   1  26        2.05       36.44     26.68 o 
  -6   1  26        7.93      -19.82     22.16 o 
  -5   1  26      831.13      817.50     40.05 o 
  -4   1  26      177.19      174.87     19.51 o 
  -3   1  26       45.38       38.31     16.41 o 
  -2   1  26      238.47      249.52     14.14 o 
  -1   1  26     1253.79     1213.23     26.68 o 
   0   1  26      169.85      200.18     27.57 o 
   1   1  26      367.21      392.22     17.50 o 
   2   1  26       62.03       84.20     12.85 o 
   3   1  26       18.47       18.14     13.88 o 
   4   1  26       56.25       56.16     14.51 o 
   5   1  26       27.29       45.74     25.34 o 
   6   1  26       63.04       60.39     24.88 o 
   7   1  26        4.88        6.51     36.23 o 
  -8   2  26       52.44      -13.36     28.51 o 
  -7   2  26      212.24      173.66     42.02 o 
  -6   2  26       22.13       59.18     37.08 o 
  -5   2  26        1.98       -1.26     15.67 o 
  -4   2  26       71.75      117.28     17.86 o 
  -3   2  26       16.61       30.08     11.72 o 
  -2   2  26      167.36      159.01     12.76 o 
  -1   2  26      165.88      164.71     15.89 o 
   0   2  26       82.42      106.91     12.76 o 
   1   2  26      554.97      555.73     20.33 o 
   2   2  26      466.64      442.10     18.91 o 
   3   2  26       13.06       18.99     13.16 o 
   4   2  26       31.86       34.84     14.69 o 
   5   2  26        5.01       -0.52     26.92 o 
   6   2  26       35.70       71.87     19.79 o 
   7   2  26       30.87       45.31     79.28 o 
  -8   3  26        1.51      -41.63     29.31 o 
  -7   3  26        4.81        2.55     34.00 o 
  -6   3  26       64.20       90.84     36.43 o 
  -5   3  26      144.67      160.58     23.31 o 
  -4   3  26       59.51       77.40     14.34 o 
  -3   3  26       16.06       12.30     13.39 o 
  -2   3  26      334.48      323.08     16.61 o 
  -1   3  26       80.09      116.80     12.28 o 
   0   3  26      445.43      441.37     15.83 o 
   1   3  26     1012.48      970.17     22.41 o 
   2   3  26      108.68      134.62     13.78 o 
   3   3  26       77.06      113.48     15.47 o 
   4   3  26      535.13      545.42     23.19 o 
   5   3  26        3.43      -28.71     19.14 o 
   6   3  26        1.25      -13.44     24.83 o 
   7   3  26       36.82       50.64     29.21 o 
  -8   4  26       19.24      -24.49     30.12 o 
  -7   4  26       85.01      123.32     45.56 o 
  -6   4  26        7.94        5.83     18.33 o 
  -5   4  26       12.55       18.31     15.60 o 
  -4   4  26       12.81       17.05     13.63 o 
  -3   4  26     1051.20     1025.80     26.84 o 
  -2   4  26        0.35        1.64      9.31 o 
  -1   4  26      672.25      644.12     16.86 o 
   0   4  26       14.26       25.21     10.38 o 
   1   4  26      645.29      603.36     19.08 o 
   2   4  26      114.24      123.05     14.15 o 
   3   4  26       97.10      116.82     15.49 o 
   4   4  26       97.15       99.92     31.37 o 
   5   4  26        1.79      -23.47     23.45 o 
   6   4  26       36.69       20.27     23.77 o 
  -7   5  26        7.28       -4.05     28.23 o 
  -6   5  26      255.90      285.47     28.28 o 
  -5   5  26       24.26       35.11     15.87 o 
  -4   5  26      395.29      369.89     20.07 o 
  -3   5  26        2.11       12.72     11.37 o 
  -2   5  26      562.12      541.96     18.57 o 
  -1   5  26        9.98       -3.07      9.37 o 
   0   5  26      157.41      155.26     14.53 o 
   1   5  26      306.09      329.64     13.91 o 
   2   5  26      635.53      620.24     20.30 o 
   3   5  26      451.16      427.61     20.98 o 
   4   5  26      469.39      510.53     33.55 o 
   5   5  26       22.58       10.91     23.14 o 
   6   5  26       40.28       19.55     24.66 o 
  -7   6  26       13.63      -31.04     20.70 o 
  -6   6  26       19.37       13.22     19.23 o 
  -5   6  26       27.73       20.90     15.82 o 
  -4   6  26       68.25       79.58     12.49 o 
  -3   6  26      420.08      434.05     17.84 o 
  -2   6  26      275.57      298.99     15.68 o 
  -1   6  26      134.82      135.47     13.77 o 
   0   6  26      101.78      101.26     11.43 o 
   1   6  26      143.68      147.69     13.43 o 
   2   6  26       32.93       52.69     12.75 o 
   3   6  26       19.53       28.18     14.06 o 
   4   6  26       61.62       54.66     24.14 o 
   5   6  26        0.33        2.85     25.27 o 
   6   6  26       70.17       70.18     35.12 o 
  -7   7  26        9.60       12.30     21.87 o 
  -6   7  26       44.82       54.69     19.12 o 
  -5   7  26      252.01      258.49     18.46 o 
  -4   7  26        5.41        8.67     11.29 o 
  -3   7  26      110.41      127.91     13.64 o 
  -2   7  26        1.90        9.37     12.81 o 
  -1   7  26      318.73      333.41     20.23 o 
   0   7  26       97.35       79.90     15.75 o 
   1   7  26      127.25      130.84     16.43 o 
   2   7  26       31.16       16.26     16.65 o 
   3   7  26       18.52        3.09     17.73 o 
   4   7  26        3.99        8.42     24.66 o 
   5   7  26       18.59      -20.15     25.36 o 
  -6   8  26       15.28      -19.27     21.68 o 
  -5   8  26       38.22       40.05     17.52 o 
  -4   8  26        2.92        5.87     14.53 o 
  -3   8  26      104.10       73.60     23.64 o 
  -2   8  26      112.07      154.42     17.88 o 
  -1   8  26      111.43      109.79     16.98 o 
   0   8  26       14.08       -9.69     14.27 o 
   1   8  26        2.88       -3.27     17.53 o 
   2   8  26      359.28      377.33     31.63 o 
   3   8  26       32.75       -0.06     18.95 o 
   4   8  26        9.75      -38.88     25.92 o 
   5   8  26       21.94       42.21     45.46 o 
  -5   9  26       93.81      101.38     23.00 o 
  -4   9  26       52.53       57.69     21.25 o 
  -3   9  26       63.57       78.90     22.46 o 
  -2   9  26        9.80        0.27     16.13 o 
  -1   9  26      162.30      169.80     18.59 o 
   0   9  26        9.60       -6.93     15.45 o 
   1   9  26      238.44      211.89     27.91 o 
   2   9  26       44.53       47.33     20.10 o 
   3   9  26        4.21      -14.40     19.77 o 
   4   9  26        3.58       32.02     27.39 o 
  -4  10  26       87.46       56.08     23.74 o 
  -3  10  26       12.02      -26.47     20.16 o 
  -2  10  26       99.73       72.05     32.91 o 
  -1  10  26       23.63       40.14     17.86 o 
   0  10  26       21.96       12.76     19.82 o 
   1  10  26      113.90      105.88     28.12 o 
   2  10  26       29.94       29.59     25.38 o 
   3  10  26        2.14       -8.12     21.20 o 
  -2  11  26       24.20      -27.34     23.24 o 
  -1  11  26       16.35        3.27     21.92 o 
   0  11  26       12.95      -16.48     26.35 o 
   1  11  26       15.92       18.07     43.23 o 
  -7   0  27      154.19      169.74     45.09 o 
  -5   0  27      874.79      887.08     62.98 o 
  -3   0  27      629.86      620.13     31.90 o 
  -1   0  27      522.75      500.45     29.72 o 
   1   0  27      425.69      467.30     38.85 o 
   3   0  27        1.70      -19.26     21.43 o 
   5   0  27        3.04       -9.13     33.35 o 
   7   0  27       11.08       23.85     40.43 o 
  -8   1  27        2.65      -10.88     29.14 o 
  -7   1  27      126.49      125.05     30.35 o 
  -6   1  27      287.63      293.46     56.64 o 
  -5   1  27        0.83        8.53     23.40 o 
  -4   1  27      294.57      333.03     25.72 o 
  -3   1  27       18.40       31.04     16.30 o 
  -2   1  27      337.40      387.58     16.06 o 
  -1   1  27        2.68       39.77     10.81 o 
   0   1  27      717.30      682.35     22.40 o 
   1   1  27      192.89      192.89     14.65 o 
   2   1  27      422.55      422.06     19.47 o 
   3   1  27      380.23      388.24     20.61 o 
   4   1  27      224.15      207.94     18.69 o 
   5   1  27        3.69       -2.89     40.53 o 
   6   1  27        0.07       13.64     26.37 o 
   7   1  27       11.72       -8.26     30.76 o 
  -8   2  27       68.76       62.21     32.80 o 
  -7   2  27       96.62      145.90     53.94 o 
  -6   2  27       18.77       -4.97     25.92 o 
  -5   2  27       83.54      147.06     26.48 o 
  -4   2  27      307.73      298.54     18.37 o 
  -3   2  27     1734.57     1575.51     39.02 o 
  -2   2  27        3.92       15.19     15.65 o 
  -1   2  27       31.00       51.38     11.22 o 
   0   2  27      229.42      285.29     16.05 o 
   1   2  27       27.03       33.39     12.62 o 
   2   2  27       42.55       45.38     13.74 o 
   3   2  27        7.93        6.80     14.29 o 
   4   2  27        3.65        7.86     15.07 o 
   5   2  27       47.62       76.59     47.33 o 
   6   2  27       50.63       54.23     31.77 o 
   7   2  27       18.18       11.43     26.54 o 
  -8   3  27        2.22      -18.61     30.69 o 
  -7   3  27      192.66      210.20     38.29 o 
  -6   3  27      148.13      149.52     28.13 o 
  -5   3  27      140.12      144.16     16.84 o 
  -4   3  27       32.47       50.42     14.37 o 
  -3   3  27      155.07      145.48     13.49 o 
  -2   3  27      296.46      277.07     15.84 o 
  -1   3  27     1126.03     1085.16     26.33 o 
   0   3  27      117.50      138.78     13.93 o 
   1   3  27        0.93       20.74     10.74 o 
   2   3  27       25.03       27.93     10.69 o 
   3   3  27        6.95        8.74     14.35 o 
   4   3  27      112.09      111.44     31.58 o 
   5   3  27      102.44       88.39     25.60 o 
   6   3  27       20.32       23.52     23.83 o 
  -8   4  27       73.01       67.34     30.71 o 
  -7   4  27        0.03       -5.28     26.27 o 
  -6   4  27      159.96      164.84     21.85 o 
  -5   4  27       32.53       39.81     15.20 o 
  -4   4  27      459.06      507.76     21.84 o 
  -3   4  27        9.75        7.71     12.59 o 
  -2   4  27      643.83      614.75     19.49 o 
  -1   4  27        6.24        0.93      9.17 o 
   0   4  27      227.65      233.99     13.65 o 
   1   4  27       64.11       89.83     11.77 o 
   2   4  27      172.21      205.83     17.91 o 
   3   4  27       58.79       67.04     22.01 o 
   4   4  27      269.47      271.76     28.29 o 
   5   4  27       44.08       32.02     32.70 o 
   6   4  27       14.53        0.74     25.23 o 
  -7   5  27      169.32      191.47     32.33 o 
  -6   5  27       62.99      101.97     24.69 o 
  -5   5  27       94.64      116.78     16.96 o 
  -4   5  27        0.39      -21.43     14.29 o 
  -3   5  27      922.44      866.27     32.97 o 
  -2   5  27      137.17      172.83     14.42 o 
  -1   5  27      630.67      596.11     19.18 o 
   0   5  27       33.38       29.53     11.95 o 
   1   5  27       47.16       43.02     10.54 o 
   2   5  27        0.94       14.13     11.81 o 
   3   5  27        5.55       17.29     17.21 o 
   4   5  27       30.04       57.78     24.45 o 
   5   5  27       53.97       45.46     26.84 o 
   6   5  27       20.43      -22.00     25.49 o 
  -7   6  27        0.48       13.42     29.44 o 
  -6   6  27        1.11       23.14     20.39 o 
  -5   6  27        3.92      -17.73     15.83 o 
  -4   6  27      185.65      211.59     34.21 o 
  -3   6  27      428.88      455.82     19.00 o 
  -2   6  27        6.92       -4.43     12.09 o 
  -1   6  27       45.94       38.74     12.51 o 
   0   6  27      430.13      414.74     15.40 o 
   1   6  27        3.32        7.21     11.59 o 
   2   6  27      289.50      242.12     17.57 o 
   3   6  27        8.77      -15.80     19.83 o 
   4   6  27        4.97       27.74     24.91 o 
   5   6  27       20.43       37.12     24.79 o 
  -6   7  27      334.95      368.98     31.79 o 
  -5   7  27       16.39        9.23     14.43 o 
  -4   7  27        7.67       18.04     11.96 o 
  -3   7  27       69.96       63.13     12.74 o 
  -2   7  27       53.60       40.98     13.03 o 
  -1   7  27      132.07      150.22     15.22 o 
   0   7  27       74.91       80.53     15.53 o 
   1   7  27       13.13       20.08     14.63 o 
   2   7  27      103.63      129.29     19.00 o 
   3   7  27       21.80      -38.77     40.43 o 
   4   7  27      124.03      134.85     29.21 o 
   5   7  27       23.59        8.73     27.34 o 
  -6   8  27       16.52        3.57     22.48 o 
  -5   8  27      135.07      159.38     20.49 o 
  -4   8  27        0.64       12.26     14.12 o 
  -3   8  27      166.17      159.44     18.77 o 
  -2   8  27        4.05       16.58     15.96 o 
  -1   8  27       44.63       68.76     16.76 o 
   0   8  27        0.19        0.01     17.55 o 
   1   8  27      222.38      232.30     22.32 o 
   2   8  27      100.35       92.27     20.79 o 
   3   8  27       11.12       11.86     21.10 o 
   4   8  27       86.29       58.54     32.51 o 
  -5   9  27        0.05      -32.49     21.66 o 
  -4   9  27       23.76        5.59     20.29 o 
  -3   9  27        0.52      -28.62     19.08 o 
  -2   9  27       67.02       70.69     17.94 o 
  -1   9  27        3.55       38.53     16.51 o 
   0   9  27      219.33      242.37     24.49 o 
   1   9  27        4.45       15.31     25.21 o 
   2   9  27      206.40      223.82     28.91 o 
   3   9  27      192.44      216.46     27.26 o 
  -3  10  27       34.96       10.41     21.50 o 
  -2  10  27        9.62       32.87     31.68 o 
  -1  10  27       15.15       16.56     17.96 o 
   0  10  27        2.95       47.24     21.97 o 
   1  10  27       67.89       45.56     27.58 o 
   2  10  27        0.67      -17.48     30.93 o 
  -8   0  28       97.58      -38.20     45.46 o 
  -6   0  28      591.53      756.84     60.18 o 
  -4   0  28     1193.22     1031.30     42.36 o 
  -2   0  28     1172.20     1222.28     39.91 o 
   0   0  28      239.79      258.84     25.71 o 
   2   0  28        0.68       -8.57     18.58 o 
   4   0  28      374.15      390.53     43.79 o 
   6   0  28      100.41       72.67     39.13 o 
  -8   1  28        2.64       35.14     39.69 o 
  -7   1  28       76.18       74.13     29.80 o 
  -6   1  28        1.81       31.81     26.55 o 
  -5   1  28      141.66      136.87     26.74 o 
  -4   1  28      377.87      407.32     21.03 o 
  -3   1  28     1009.91     1009.07     33.47 o 
  -2   1  28      280.36      304.42     19.32 o 
  -1   1  28       73.85       83.22     12.08 o 
   0   1  28       24.81       47.45     12.26 o 
   1   1  28      462.77      486.28     30.23 o 
   2   1  28        5.56       10.88     13.31 o 
   3   1  28      408.10      442.19     21.39 o 
   4   1  28        2.03       -5.96     20.81 o 
   5   1  28       45.94       79.36     26.05 o 
   6   1  28        1.72       -1.35     26.23 o 
  -8   2  28       12.71       -9.42     29.50 o 
  -7   2  28      314.29      341.48     76.39 o 
  -6   2  28      338.60      325.86     34.87 o 
  -5   2  28      579.21      665.50     38.73 o 
  -4   2  28        5.11        7.02     18.42 o 
  -3   2  28      169.29      175.68     19.28 o 
  -2   2  28      416.05      416.56     29.67 o 
  -1   2  28      695.54      709.54     31.92 o 
   0   2  28      806.45      776.66     23.85 o 
   1   2  28       20.49       12.56     12.46 o 
   2   2  28        4.37        9.66     13.31 o 
   3   2  28       61.10       73.09     21.40 o 
   4   2  28       82.07       30.26     23.42 o 
   5   2  28       68.11       73.50     25.76 o 
   6   2  28       46.03       26.41     26.68 o 
  -8   3  28      294.14      280.04     37.36 o 
  -7   3  28       10.07      -12.26     27.23 o 
  -6   3  28       29.18        0.31     26.26 o 
  -5   3  28       41.98       32.42     15.71 o 
  -4   3  28      585.52      618.05     23.81 o 
  -3   3  28       42.52       21.88     12.90 o 
  -2   3  28      121.96      129.30     13.96 o 
  -1   3  28       59.34       64.13     12.84 o 
   0   3  28      138.33      156.89     14.33 o 
   1   3  28        7.63       -0.16     12.37 o 
   2   3  28      790.54      813.58     26.12 o 
   3   3  28       18.75       18.15     20.17 o 
   4   3  28       98.86       82.81     24.20 o 
   5   3  28       24.37       37.39     25.07 o 
   6   3  28       62.87       47.51     25.19 o 
  -7   4  28      156.33      195.20     32.37 o 
  -6   4  28       58.15       22.50     26.25 o 
  -5   4  28      229.64      261.50     20.14 o 
  -4   4  28        2.37       -8.75     13.74 o 
  -3   4  28       11.62        4.79     13.19 o 
  -2   4  28       46.81       48.75     13.07 o 
  -1   4  28      858.49      845.72     22.06 o 
   0   4  28        0.25       -5.74     10.55 o 
   1   4  28      374.76      385.59     16.54 o 
   2   4  28       16.08       18.77      9.81 o 
   3   4  28       42.26       29.16     22.27 o 
   4   4  28        0.42       -5.76     22.73 o 
   5   4  28       10.07        1.18     24.98 o 
   6   4  28        2.75        0.32     40.53 o 
  -7   5  28       22.28       53.19     30.04 o 
  -6   5  28        5.91       14.55     19.53 o 
  -5   5  28       38.33       14.02     16.37 o 
  -4   5  28      223.00      237.73     28.00 o 
  -3   5  28       13.45        6.11     14.16 o 
  -2   5  28      558.65      561.46     23.10 o 
  -1   5  28       57.43       70.58     11.91 o 
   0   5  28      592.65      549.94     25.14 o 
   1   5  28       61.73       64.18     12.73 o 
   2   5  28       67.64       55.37     12.79 o 
   3   5  28      157.01      140.77     25.29 o 
   4   5  28      261.67      259.36     31.40 o 
   5   5  28       18.94        6.12     24.71 o 
   6   5  28       40.05       17.34     27.39 o 
  -7   6  28      258.91      299.44     35.24 o 
  -6   6  28      256.27      276.86     25.57 o 
  -5   6  28      207.56      176.46     18.87 o 
  -4   6  28       70.01       59.24     15.23 o 
  -3   6  28      407.98      425.18     18.99 o 
  -2   6  28       78.46       98.50     14.10 o 
  -1   6  28      291.83      292.27     23.07 o 
   0   6  28      245.55      277.89     13.78 o 
   1   6  28        2.06       -9.25     12.04 o 
   2   6  28       24.76       31.24     17.40 o 
   3   6  28      170.28      115.49     25.55 o 
   4   6  28        1.34       -3.77     24.15 o 
   5   6  28       77.97       41.60     40.90 o 
  -6   7  28        6.23        8.79     18.45 o 
  -5   7  28        3.90        0.45     15.47 o 
  -4   7  28      478.84      445.76     18.71 o 
  -3   7  28      758.52      775.47     25.13 o 
  -2   7  28       20.37       66.74     15.43 o 
  -1   7  28       30.15       19.59     13.41 o 
   0   7  28        2.45      -16.04     16.83 o 
   1   7  28      162.43      147.04     23.18 o 
   2   7  28      108.03       66.85     26.74 o 
   3   7  28        9.94       -5.06     29.16 o 
   4   7  28       79.78      119.05     27.75 o 
   5   7  28        4.60       18.46     26.13 o 
  -5   8  28        9.86       40.39     27.19 o 
  -4   8  28      127.65      129.06     17.02 o 
  -3   8  28        8.39       -0.14     16.06 o 
  -2   8  28       73.38      120.89     18.02 o 
  -1   8  28       10.20        0.02     16.33 o 
   0   8  28       98.57      120.00     25.30 o 
   1   8  28        1.16       -3.78     22.82 o 
   2   8  28       13.91       -3.87     19.26 o 
   3   8  28       22.09       27.18     24.86 o 
   4   8  28       99.16       92.92     67.36 o 
  -4   9  28        0.96       -7.27     21.29 o 
  -3   9  28       99.27       64.55     19.17 o 
  -2   9  28       27.48       36.08     18.23 o 
  -1   9  28        0.83       11.63     16.85 o 
   0   9  28       49.39       46.90     26.43 o 
   1   9  28       71.38       63.49     34.84 o 
   2   9  28        1.60      -13.12     20.52 o 
   3   9  28      310.60      388.34     29.11 o 
  -3  10  28       47.26       81.32     36.12 o 
  -2  10  28      133.71      136.70     24.69 o 
  -1  10  28      130.64       94.16     20.51 o 
   0  10  28      306.22      363.65     33.39 o 
   1  10  28       24.07       49.56     28.78 o 
  -7   0  29       22.56       35.96     42.85 o 
  -5   0  29       37.08       38.20     33.54 o 
  -3   0  29      927.04      898.49     39.04 o 
  -1   0  29      621.11      554.77     40.62 o 
   1   0  29      368.92      331.84     25.67 o 
   3   0  29      767.72      795.70     39.35 o 
   5   0  29       51.28       50.87     37.26 o 
  -8   1  29        2.22       39.11     34.18 o 
  -7   1  29       14.24       17.51     67.82 o 
  -6   1  29      264.47      237.73     31.95 o 
  -5   1  29       24.38       -6.41     25.79 o 
  -4   1  29      338.96      338.31     20.54 o 
  -3   1  29       15.52       34.74     16.23 o 
  -2   1  29      507.28      532.12     24.07 o 
  -1   1  29       78.94       75.47     13.21 o 
   0   1  29      419.53      473.57     19.36 o 
   1   1  29       94.78      123.29     15.54 o 
   2   1  29      353.56      369.85     20.39 o 
   3   1  29        5.46       -0.84     14.88 o 
   4   1  29      224.21      255.63     36.33 o 
   5   1  29       59.47       48.03     58.69 o 
   6   1  29       91.21      109.71     28.59 o 
  -7   2  29      291.77      352.30     36.30 o 
  -6   2  29       28.26       40.11     27.57 o 
  -5   2  29        7.78        9.93     26.11 o 
  -4   2  29      255.74      276.62     33.92 o 
  -3   2  29      346.64      376.92     22.57 o 
  -2   2  29      926.03      963.59     30.14 o 
  -1   2  29       77.59       75.57     12.95 o 
   0   2  29       22.22       32.78     13.27 o 
   1   2  29      247.50      254.91     24.04 o 
   2   2  29      311.87      322.68     24.18 o 
   3   2  29      164.79      167.41     18.54 o 
   4   2  29       47.66       42.10     24.66 o 
   5   2  29        1.95      -18.22     28.79 o 
   6   2  29        0.61        3.01     26.21 o 
  -7   3  29       20.65       18.07     30.39 o 
  -6   3  29        3.70       13.63     25.09 o 
  -5   3  29      409.83      442.57     23.56 o 
  -4   3  29       22.67       22.66     15.27 o 
  -3   3  29        7.52        9.83     15.84 o 
  -2   3  29      304.16      285.51     16.66 o 
  -1   3  29      571.26      534.12     20.12 o 
   0   3  29      170.51      179.18     15.53 o 
   1   3  29      355.40      333.38     18.28 o 
   2   3  29      227.17      254.66     18.47 o 
   3   3  29       82.46       85.22     19.14 o 
   4   3  29        7.53        7.01     22.44 o 
   5   3  29       37.83       37.78     29.16 o 
   6   3  29       26.54       39.68     27.74 o 
  -7   4  29       13.11      -10.69     27.30 o 
  -6   4  29       67.01       56.07     28.83 o 
  -5   4  29        0.43        9.79     16.15 o 
  -4   4  29      216.12      208.86     18.32 o 
  -3   4  29       20.12        1.45     13.10 o 
  -2   4  29      614.11      602.83     24.85 o 
  -1   4  29       53.78       42.08     16.70 o 
   0   4  29      126.63      117.37     12.89 o 
   1   4  29       53.02       65.57     12.91 o 
   2   4  29      194.79      175.77     14.04 o 
   3   4  29        0.98       39.31     32.61 o 
   4   4  29      559.22      509.93     57.39 o 
   5   4  29        0.50       -6.95     24.66 o 
   6   4  29       24.54      -35.65     25.65 o 
  -7   5  29        4.22      -46.53     31.02 o 
  -6   5  29        5.99        4.97     20.98 o 
  -5   5  29      257.02      256.92     20.71 o 
  -4   5  29       46.88       97.01     19.61 o 
  -3   5  29        9.30        2.37     13.99 o 
  -2   5  29       72.69       92.83     13.48 o 
  -1   5  29      270.38      275.28     15.51 o 
   0   5  29       10.14       26.60     11.81 o 
   1   5  29      546.94      549.18     27.34 o 
   2   5  29        4.02       -6.13     13.75 o 
   3   5  29      242.93      220.40     50.96 o 
   4   5  29       42.66       11.55     25.05 o 
   5   5  29       86.28       75.83     28.59 o 
  -6   6  29        0.87      -24.54     20.65 o 
  -5   6  29       20.76       23.66     16.97 o 
  -4   6  29      111.98       99.92     21.08 o 
  -3   6  29      538.53      584.06     24.61 o 
  -2   6  29      365.17      381.84     18.60 o 
  -1   6  29        2.35       25.30     17.45 o 
   0   6  29        4.38        4.17     13.78 o 
   1   6  29       89.53       67.32     15.24 o 
   2   6  29      384.24      423.19     24.01 o 
   3   6  29      259.18      233.51     28.91 o 
   4   6  29       58.21       69.09     34.94 o 
   5   6  29        2.49      -19.09     24.82 o 
  -6   7  29       89.36       87.79     19.97 o 
  -5   7  29       29.99       28.27     15.41 o 
  -4   7  29       26.30       60.75     15.33 o 
  -3   7  29      200.29      210.23     24.54 o 
  -2   7  29      117.02      143.44     17.78 o 
  -1   7  29       32.11       18.56     16.96 o 
   0   7  29      411.10      491.97     33.75 o 
   1   7  29        4.72       11.87     14.72 o 
   2   7  29       14.80       28.33     18.24 o 
   3   7  29       24.61       30.53     69.13 o 
   4   7  29      244.37      229.15     78.63 o 
  -5   8  29       15.57       -2.97     35.12 o 
  -4   8  29        5.40        9.02     15.51 o 
  -3   8  29      362.83      384.59     23.70 o 
  -2   8  29        2.18      -15.79     16.89 o 
  -1   8  29      252.66      288.24     46.28 o 
   0   8  29        2.80        0.23     24.50 o 
   1   8  29       31.89       39.39     24.32 o 
   2   8  29       55.83       54.97     20.05 o 
   3   8  29       93.10       76.55     28.46 o 
  -4   9  29      133.42      134.95     25.77 o 
  -3   9  29        7.18        5.81     17.33 o 
  -2   9  29       40.39       42.94     18.61 o 
  -1   9  29        7.69        7.00     17.35 o 
   0   9  29       61.28       76.58     27.02 o 
   1   9  29        3.59      -30.93     25.59 o 
   2   9  29       70.17       81.34     27.80 o 
  -2  10  29       37.27       58.28     24.35 o 
  -1  10  29       29.46       47.16     19.30 o 
   0  10  29        0.17        9.46     26.83 o 
   1  10  29       79.28      112.35     35.12 o 
  -6   0  30       19.70       84.59     42.85 o 
  -4   0  30      731.26      699.58     83.47 o 
  -2   0  30      114.64      135.27     30.00 o 
   0   0  30      447.12      493.14     28.59 o 
   2   0  30      151.37      162.86     24.39 o 
   4   0  30       21.73       40.25     32.23 o 
   6   0  30       59.83      -14.35     39.69 o 
  -7   1  30      176.24      150.40     33.07 o 
  -6   1  30        0.86       25.98     27.59 o 
  -5   1  30        8.23        8.43     23.95 o 
  -4   1  30        3.12        3.14     15.83 o 
  -3   1  30      238.75      242.50     21.31 o 
  -2   1  30       35.40       54.99     15.22 o 
  -1   1  30      164.03      156.76     25.98 o 
   0   1  30      129.63      134.36     15.04 o 
   1   1  30        0.33       -4.54     13.51 o 
   2   1  30       19.41       20.15     14.67 o 
   3   1  30      152.19      162.77     19.95 o 
   4   1  30        0.53       17.45     24.75 o 
   5   1  30        9.30       -3.38     29.72 o 
   6   1  30       12.23      -33.04     27.40 o 
  -7   2  30       17.30        1.02     31.36 o 
  -6   2  30        0.80       22.52     28.31 o 
  -5   2  30       98.94      143.88     28.09 o 
  -4   2  30      629.97      688.78     31.60 o 
  -3   2  30       14.03       13.24     20.02 o 
  -2   2  30       36.18       48.83     15.55 o 
  -1   2  30       38.03       23.80     12.45 o 
   0   2  30      423.78      463.18     19.86 o 
   1   2  30      328.42      361.84     19.52 o 
   2   2  30      338.47      335.69     24.53 o 
   3   2  30        5.64       51.09     22.80 o 
   4   2  30       73.78       69.82     25.41 o 
   5   2  30       43.11       52.12     27.29 o 
   6   2  30       22.93       15.24     26.63 o 
  -7   3  30      123.45      133.50     33.26 o 
  -6   3  30      199.77      212.48     32.25 o 
  -5   3  30       13.54       12.87     16.76 o 
  -4   3  30       52.19       50.70     18.64 o 
  -3   3  30       33.91       35.10     17.62 o 
  -2   3  30      526.59      584.54     22.21 o 
  -1   3  30       55.11       50.77     15.90 o 
   0   3  30        2.25        0.87     12.72 o 
   1   3  30        2.95       23.81     18.21 o 
   2   3  30      219.89      248.18     18.25 o 
   3   3  30       99.18       76.67     23.37 o 
   4   3  30       40.44        4.10     38.01 o 
   5   3  30       69.50       85.86     26.76 o 
   6   3  30        0.19        6.55     27.86 o 
  -7   4  30        1.65      -13.36     33.35 o 
  -6   4  30        1.75        7.49     31.86 o 
  -5   4  30      231.35      249.97     27.95 o 
  -4   4  30        4.57      -13.35     15.02 o 
  -3   4  30      156.48      162.56     30.28 o 
  -2   4  30       62.31       62.38     14.45 o 
  -1   4  30       69.33       89.95     14.95 o 
   0   4  30       11.94        7.70     13.74 o 
   1   4  30      965.32      928.12     24.77 o 
   2   4  30       10.06       36.42     18.51 o 
   3   4  30       10.63        4.66     33.17 o 
   4   4  30       78.38      109.77     25.22 o 
   5   4  30       30.35       36.73     41.64 o 
  -6   5  30       84.20       73.21     28.09 o 
  -5   5  30       74.72       72.02     18.12 o 
  -4   5  30        5.57       -6.43     15.59 o 
  -3   5  30        0.43        8.31     14.45 o 
  -2   5  30      441.85      423.31     24.67 o 
  -1   5  30       23.92       21.82     12.29 o 
   0   5  30      362.73      371.74     17.75 o 
   1   5  30      241.99      235.55     17.38 o 
   2   5  30       69.02       57.35     15.73 o 
   3   5  30        0.75        5.13     20.37 o 
   4   5  30       12.52       40.18     23.14 o 
   5   5  30       32.09       28.70     28.07 o 
  -6   6  30       11.22       24.23     21.95 o 
  -5   6  30      156.77      166.47     20.22 o 
  -4   6  30      148.08      145.48     18.58 o 
  -3   6  30       45.90       81.84     16.00 o 
  -2   6  30       80.57       81.11     14.84 o 
  -1   6  30        3.51       10.98     18.38 o 
   0   6  30       15.46       -6.25     21.18 o 
   1   6  30       45.62       31.45     15.03 o 
   2   6  30      271.74      270.01     30.25 o 
   3   6  30       19.42       22.54     24.34 o 
   4   6  30      103.64       96.16     26.71 o 
  -5   7  30       10.19       11.50     16.07 o 
  -4   7  30       61.78       63.24     17.96 o 
  -3   7  30       67.80       58.77     17.32 o 
  -2   7  30      389.59      337.05     21.22 o 
  -1   7  30      100.01      133.38     20.14 o 
   0   7  30       87.01       72.95     23.18 o 
   1   7  30        0.94        9.40     18.03 o 
   2   7  30       19.27       23.40     19.50 o 
   3   7  30      123.86      101.40     26.87 o 
   4   7  30       24.29       19.32     27.26 o 
  -4   8  30      279.13      311.56     20.48 o 
  -3   8  30        5.15      -12.81     16.80 o 
  -2   8  30       28.82       42.09     17.77 o 
  -1   8  30        4.63       17.65     19.90 o 
   0   8  30      232.02      241.33     29.74 o 
   1   8  30       24.82       24.14     30.56 o 
   2   8  30       72.08       48.91     25.71 o 
   3   8  30        1.15      -15.98     26.83 o 
  -3   9  30       87.15      126.39     21.89 o 
  -2   9  30        1.60       -2.81     18.45 o 
  -1   9  30       52.42       70.03     18.82 o 
   0   9  30        0.27       29.63     26.98 o 
   1   9  30        3.26       22.15     27.01 o 
   2   9  30       82.51       98.22     29.42 o 
  -7   0  31      132.69      191.35     48.26 o 
  -5   0  31       40.33       58.88     41.74 o 
  -3   0  31      175.79      161.88     26.60 o 
  -1   0  31      342.93      387.61     35.68 o 
   1   0  31      292.18      284.69     42.30 o 
   3   0  31      983.30      930.12     62.79 o 
   5   0  31      103.63       51.05     39.13 o 
  -7   1  31       37.97       36.77     31.74 o 
  -6   1  31        5.76      -40.60     27.36 o 
  -5   1  31        3.31       13.52     25.59 o 
  -4   1  31      513.60      565.31     25.20 o 
  -3   1  31       36.87       28.67     18.64 o 
  -2   1  31      434.55      399.76     29.18 o 
  -1   1  31       55.59       43.32     13.54 o 
   0   1  31      104.81      124.67     14.84 o 
   1   1  31      112.30      132.97     16.22 o 
   2   1  31        7.49       10.39     14.96 o 
   3   1  31        1.08       36.24     23.58 o 
   4   1  31       48.02       65.78     26.85 o 
   5   1  31        1.18        1.69     26.85 o 
   6   1  31       61.34      141.29     31.61 o 
  -7   2  31        1.69       -7.52     33.26 o 
  -6   2  31      272.29      265.79     35.17 o 
  -5   2  31      188.72      188.37     30.93 o 
  -4   2  31       18.06       20.41     20.62 o 
  -3   2  31       22.75       34.43     16.93 o 
  -2   2  31        3.06        2.87     15.64 o 
  -1   2  31      144.48      146.03     18.74 o 
   0   2  31      350.69      353.03     19.27 o 
   1   2  31       11.94       15.21     14.07 o 
   2   2  31      192.43      239.65     18.62 o 
   3   2  31       44.83       41.93     23.36 o 
   4   2  31       54.20       35.45     25.75 o 
   5   2  31       42.47       46.07     27.93 o 
  -7   3  31       39.21       57.92     30.17 o 
  -6   3  31       14.68        0.83     40.53 o 
  -5   3  31        5.81       12.07     22.19 o 
  -4   3  31      142.20      113.71     21.50 o 
  -3   3  31      258.53      251.89     34.57 o 
  -2   3  31      170.08      167.20     17.08 o 
  -1   3  31       78.66       79.79     27.57 o 
   0   3  31       11.90       -2.59     14.76 o 
   1   3  31       79.86       92.74     15.67 o 
   2   3  31        9.54       22.99     17.85 o 
   3   3  31       26.15       26.81     24.32 o 
   4   3  31        2.52       34.84     39.13 o 
   5   3  31       79.86       90.32     27.66 o 
  -6   4  31      359.16      390.68     37.14 o 
  -5   4  31        0.55        6.95     16.29 o 
  -4   4  31       76.66       69.08     16.48 o 
  -3   4  31       45.78       49.95     24.07 o 
  -2   4  31      179.03      199.50     17.17 o 
  -1   4  31        3.68        3.09     14.17 o 
   0   4  31      477.79      501.37     21.37 o 
   1   4  31        3.82       24.59     14.41 o 
   2   4  31      101.22      104.51     24.56 o 
   3   4  31       13.38      145.33     42.11 o 
   4   4  31       19.26       51.16     33.17 o 
   5   4  31       35.88       24.78     26.66 o 
  -6   5  31       10.02       23.20     27.64 o 
  -5   5  31       99.44       87.94     20.76 o 
  -4   5  31        4.73        3.20     16.41 o 
  -3   5  31      293.05      328.59     24.21 o 
  -2   5  31       52.73       48.17     18.75 o 
  -1   5  31        0.58       -4.61     13.02 o 
   0   5  31        2.56        7.60     14.40 o 
   1   5  31       15.42       23.82     14.41 o 
   2   5  31       11.59       -4.72     22.16 o 
   3   5  31      310.96      265.44     27.83 o 
   4   5  31       43.97       55.48     37.54 o 
   5   5  31      110.60      120.77     30.94 o 
  -6   6  31       39.35       16.06     22.41 o 
  -5   6  31       97.68       87.29     19.85 o 
  -4   6  31       44.96       24.24     17.62 o 
  -3   6  31        0.49        2.42     16.19 o 
  -2   6  31       61.91       67.43     24.77 o 
  -1   6  31      132.86      121.81     24.77 o 
   0   6  31      203.35      199.89     35.68 o 
   1   6  31        0.10       -1.91     14.47 o 
   2   6  31        3.86      -11.09     17.65 o 
   3   6  31        3.70       19.32     24.90 o 
   4   6  31       12.78       -0.17     42.30 o 
  -5   7  31       24.50       35.70     19.12 o 
  -4   7  31       34.36       32.47     22.46 o 
  -3   7  31        3.28        6.20     22.61 o 
  -2   7  31       15.78       23.27     16.88 o 
  -1   7  31        6.67       -0.70     18.35 o 
   0   7  31       26.91       51.77     23.23 o 
   1   7  31      100.10       94.99     25.98 o 
   2   7  31        4.33      -21.83     18.58 o 
   3   7  31       10.51        9.66     26.99 o 
  -4   8  31       61.11       59.59     17.47 o 
  -3   8  31        0.63       -4.23     18.37 o 
  -2   8  31       42.61       42.63     17.76 o 
  -1   8  31      113.27      100.51     21.85 o 
   0   8  31        0.58       -7.72     24.38 o 
   1   8  31        8.13       24.68     26.55 o 
   2   8  31        0.36      -12.93     20.10 o 
  -2   9  31       92.73       92.76     20.57 o 
  -1   9  31        1.82      -22.97     20.58 o 
   0   9  31       62.57       21.42     26.47 o 
   1   9  31        3.12       -2.80     25.85 o 
  -6   0  32       78.72      130.24     48.26 o 
  -4   0  32       61.52       99.38     26.08 o 
  -2   0  32      469.73      517.98     43.97 o 
   0   0  32       14.78        9.37     20.33 o 
   2   0  32       70.45       86.60     24.31 o 
   4   0  32       33.76       95.40     39.31 o 
  -7   1  32        0.64      -43.77     29.18 o 
  -6   1  32      158.74      128.29     34.45 o 
  -5   1  32      441.40      463.81     39.72 o 
  -4   1  32       19.71       10.58     16.39 o 
  -3   1  32        1.84        3.87     17.18 o 
  -2   1  32        1.00       25.10     19.75 o 
  -1   1  32      309.14      342.31     21.79 o 
   0   1  32        1.14      -11.79     13.92 o 
   1   1  32      304.10      277.62     18.82 o 
   2   1  32       62.19       58.42     20.00 o 
   3   1  32       16.55       17.31     24.55 o 
   4   1  32       44.43       61.45     27.33 o 
   5   1  32       81.37      115.38     29.92 o 
  -7   2  32       97.32       67.36     38.29 o 
  -6   2  32       14.10       27.66     33.63 o 
  -5   2  32        3.65      -18.57     26.31 o 
  -4   2  32      114.29      119.82     22.53 o 
  -3   2  32      462.13      518.88     32.07 o 
  -2   2  32      478.17      499.87     26.13 o 
  -1   2  32       48.60       30.75     16.79 o 
   0   2  32        4.48       13.38     14.16 o 
   1   2  32       36.78       23.22     15.17 o 
   2   2  32      375.08      392.48     25.88 o 
   3   2  32       37.53       22.43     22.58 o 
   4   2  32       57.62       80.52     27.95 o 
   5   2  32       12.95      -13.97     40.06 o 
  -6   3  32       82.04      118.84     33.39 o 
  -5   3  32       83.26      103.29     24.76 o 
  -4   3  32      445.69      432.93     28.63 o 
  -3   3  32        5.62       18.09     18.50 o 
  -2   3  32        4.10        7.18     14.42 o 
  -1   3  32       72.44       72.36     17.89 o 
   0   3  32      383.12      430.49     20.65 o 
   1   3  32        2.49       -5.64     14.51 o 
   2   3  32       66.38       80.11     43.41 o 
   3   3  32        8.57       16.07     25.15 o 
   4   3  32       28.14       78.44     42.85 o 
   5   3  32       28.85       10.83     26.53 o 
  -6   4  32        0.01       26.37     31.02 o 
  -5   4  32       25.08       41.23     18.59 o 
  -4   4  32        0.04       -0.47     20.72 o 
  -3   4  32        7.76       23.21     23.12 o 
  -2   4  32        3.76       -4.00     13.83 o 
  -1   4  32       96.07      121.85     16.64 o 
   0   4  32       21.94       24.46     17.24 o 
   1   4  32      677.34      670.26     29.34 o 
   2   4  32        2.09       -9.50     35.77 o 
   3   4  32      259.35      219.49     47.14 o 
   4   4  32       48.95       74.49     27.08 o 
   5   4  32       11.22        3.80     26.99 o 
  -6   5  32       70.28       83.34     48.44 o 
  -5   5  32        9.24       12.69     19.87 o 
  -4   5  32       73.21       81.80     17.93 o 
  -3   5  32        5.21       13.51     24.07 o 
  -2   5  32       22.37       21.91     18.60 o 
  -1   5  32       22.04       28.28     17.21 o 
   0   5  32      100.63      108.51     19.02 o 
   1   5  32        0.79        7.57     14.79 o 
   2   5  32       18.27       -0.16     22.68 o 
   3   5  32       10.98       -3.76     22.63 o 
   4   5  32       16.05        1.25     59.06 o 
  -5   6  32       21.92      -12.90     18.66 o 
  -4   6  32        2.10        4.63     16.92 o 
  -3   6  32      275.31      270.87     24.09 o 
  -2   6  32       45.46       83.84     34.47 o 
  -1   6  32        3.01      -15.04     22.23 o 
   0   6  32       74.09       78.27     25.85 o 
   1   6  32       40.78       34.19     18.32 o 
   2   6  32       71.60       42.83     25.22 o 
   3   6  32       80.88       98.34     28.29 o 
   4   6  32        3.30        3.81     26.84 o 
  -4   7  32       42.20       47.50     21.06 o 
  -3   7  32        9.95       14.35     25.43 o 
  -2   7  32       15.22       -2.75     18.72 o 
  -1   7  32       46.36       19.47     26.50 o 
   0   7  32       35.02       21.97     24.87 o 
   1   7  32       37.32       54.21     26.47 o 
   2   7  32      102.86      125.56     21.70 o 
   3   7  32        0.31       -4.54     25.94 o 
  -3   8  32       18.86       27.44     18.33 o 
  -2   8  32      294.63      302.38     22.93 o 
  -1   8  32       13.37       32.79     21.34 o 
   0   8  32        0.19        2.30     26.61 o 
   1   8  32       18.27       11.88     30.18 o 
   2   8  32       25.04       40.52     26.99 o 
  -1   9  32       56.63       29.58     28.40 o 
  -5   0  33        4.82       27.76     37.64 o 
  -3   0  33      356.07      376.87     32.86 o 
  -1   0  33      225.57      259.52     25.65 o 
   1   0  33       91.71      127.52     23.52 o 
   3   0  33       36.74       73.78     34.66 o 
   5   0  33       56.61      120.18     45.28 o 
  -6   1  33      168.86      155.85     33.25 o 
  -5   1  33       42.13       39.63     30.68 o 
  -4   1  33        0.73        6.50     17.21 o 
  -3   1  33       77.32      136.89     20.97 o 
  -2   1  33      322.52      281.03     27.40 o 
  -1   1  33      114.31       91.97     18.65 o 
   0   1  33       96.49       98.62     15.63 o 
   1   1  33        3.76       -0.91     14.97 o 
   2   1  33       22.77       45.05     39.03 o 
   3   1  33       42.29       28.73     25.89 o 
   4   1  33        9.83      -11.83     25.29 o 
   5   1  33        2.46       12.91     28.19 o 
  -6   2  33        1.61      -30.53     30.67 o 
  -5   2  33       86.62       76.73     29.74 o 
  -4   2  33       18.39       21.49     20.36 o 
  -3   2  33       12.48        3.14     19.86 o 
  -2   2  33       73.69       84.15     20.27 o 
  -1   2  33       64.78       68.24     18.35 o 
   0   2  33      290.37      293.81     19.18 o 
   1   2  33      204.15      191.19     21.02 o 
   2   2  33        6.17        3.36     23.04 o 
   3   2  33        7.23        2.37     35.87 o 
   4   2  33       17.67       -1.92     26.90 o 
   5   2  33        8.39       -9.13     43.60 o 
  -6   3  33       14.67      -37.32     28.21 o 
  -5   3  33       20.29       49.10     24.24 o 
  -4   3  33       23.30      -23.37     20.37 o 
  -3   3  33      240.25      215.03     38.08 o 
  -2   3  33       23.38       18.18     16.96 o 
  -1   3  33      100.83       86.62     19.30 o 
   0   3  33      187.91      226.22     18.08 o 
   1   3  33       42.26       45.85     18.48 o 
   2   3  33       22.77       31.52     32.05 o 
   3   3  33      180.35      172.60     29.47 o 
   4   3  33       19.64       30.18     43.41 o 
  -6   4  33        9.24       30.58     39.78 o 
  -5   4  33       26.14       28.69     22.16 o 
  -4   4  33      338.88      351.57     27.77 o 
  -3   4  33        0.12       26.91     25.15 o 
  -2   4  33        1.97      -18.07     14.67 o 
  -1   4  33        0.32       29.62     14.91 o 
   0   4  33       64.80       44.93     22.36 o 
   1   4  33       54.50       53.97     19.09 o 
   2   4  33      134.26      195.08     42.11 o 
   3   4  33       54.79       51.72     23.32 o 
   4   4  33      107.36      116.83     28.46 o 
  -5   5  33       38.46        8.54     18.41 o 
  -4   5  33       44.35       64.76     22.69 o 
  -3   5  33      196.46      173.59     29.34 o 
  -2   5  33        6.99        1.15     23.62 o 
  -1   5  33      211.26      194.85     21.66 o 
   0   5  33       18.20       -4.84     32.61 o 
   1   5  33        0.76      -39.27     26.18 o 
   2   5  33       30.43       40.31     42.76 o 
   3   5  33       37.11       30.72     24.91 o 
   4   5  33       87.39       81.69     27.39 o 
  -5   6  33       32.35       25.43     19.46 o 
  -4   6  33       45.47       57.98     18.65 o 
  -3   6  33       27.91       65.95     25.35 o 
  -2   6  33       45.84       34.66     33.91 o 
  -1   6  33       24.60       14.60     22.83 o 
   0   6  33      117.88      111.91     27.06 o 
   1   6  33       45.07       45.02     19.21 o 
   2   6  33       20.12       25.92     24.88 o 
   3   6  33        3.67        6.24     25.70 o 
  -4   7  33        5.13        1.17     21.41 o 
  -3   7  33      119.70      126.92     27.96 o 
  -2   7  33      344.34      394.96     26.76 o 
  -1   7  33        1.83       -3.17     18.99 o 
   0   7  33       12.34        7.73     26.43 o 
   1   7  33       65.05       20.98     53.57 o 
   2   7  33       47.19       72.46     27.83 o 
  -2   8  33       80.16      102.95     23.49 o 
  -1   8  33        8.27       31.66     27.58 o 
   0   8  33        0.02      -26.24     26.70 o 
   1   8  33       89.17      100.14     30.61 o 
  -6   0  34      142.23      208.87     49.93 o 
  -4   0  34       80.73      106.36     26.78 o 
  -2   0  34       25.02       16.77     30.18 o 
   0   0  34      273.56      259.45     54.31 o 
   2   0  34       72.43       39.87     36.15 o 
   4   0  34       20.57        2.05     40.06 o 
  -6   1  34        7.81        2.79     30.93 o 
  -5   1  34       59.64       40.70     29.99 o 
  -4   1  34        9.13       10.68     18.81 o 
  -3   1  34      375.00      388.91     32.53 o 
  -2   1  34       18.50        2.07     21.96 o 
  -1   1  34       34.48       56.73     17.68 o 
   0   1  34       48.76       56.06     16.73 o 
   1   1  34       93.71      103.00     20.87 o 
   2   1  34      184.73      205.85     56.18 o 
   3   1  34       55.33      110.08     28.06 o 
   4   1  34        4.19      -20.00     25.68 o 
  -6   2  34      302.51      367.88     60.28 o 
  -5   2  34       15.98       -7.27     27.27 o 
  -4   2  34       33.30       13.42     22.58 o 
  -3   2  34        7.09      -26.98     17.99 o 
  -2   2  34       74.77       52.06     28.48 o 
  -1   2  34      222.68      265.49     23.21 o 
   0   2  34       20.85       29.07     15.51 o 
   1   2  34        1.02       -6.31     18.76 o 
   2   2  34       12.97       38.83     25.39 o 
   3   2  34       11.02       40.71     46.02 o 
   4   2  34       26.74       46.74     28.57 o 
  -6   3  34        2.78       36.41     32.40 o 
  -5   3  34        2.98        4.56     23.19 o 
  -4   3  34      143.51      167.94     23.93 o 
  -3   3  34      415.52      479.57     28.34 o 
  -2   3  34       79.25       89.08     20.72 o 
  -1   3  34        3.61       -5.07     17.63 o 
   0   3  34        4.79        4.67     22.88 o 
   1   3  34       14.21       27.42     24.43 o 
   2   3  34       15.50       -2.45     24.06 o 
   3   3  34       12.10       26.46     38.76 o 
   4   3  34        1.26       12.11     43.41 o 
  -5   4  34      255.53      200.36     25.95 o 
  -4   4  34        0.14      -17.19     21.13 o 
  -3   4  34       84.72       85.86     27.72 o 
  -2   4  34        3.40        7.30     18.66 o 
  -1   4  34      190.94      193.44     21.89 o 
   0   4  34       19.91       41.62     22.51 o 
   1   4  34        2.77       18.26     24.90 o 
   2   4  34        0.40       -1.86     39.31 o 
   3   4  34        3.61       -0.33     31.21 o 
   4   4  34        8.41      -11.60     25.83 o 
  -5   5  34        7.18      -23.47     18.35 o 
  -4   5  34      277.72      304.59     27.50 o 
  -3   5  34       88.06       89.57     26.58 o 
  -2   5  34       76.96       69.33     25.35 o 
  -1   5  34        3.27       -7.39     17.71 o 
   0   5  34       46.63       26.27     37.82 o 
   1   5  34       23.17       41.97     27.58 o 
   2   5  34       74.72       46.70     38.48 o 
   3   5  34        0.55        1.10     25.51 o 
  -4   6  34       44.57       32.77     19.00 o 
  -3   6  34        0.14       -1.05     25.79 o 
  -2   6  34       13.08       14.35     37.64 o 
  -1   6  34      255.30      304.64     48.63 o 
   0   6  34        7.96        1.93     23.66 o 
   1   6  34       66.12       69.93     27.29 o 
   2   6  34        6.88       -7.52     25.45 o 
  -3   7  34       31.08       23.73     25.71 o 
  -2   7  34        5.79       -2.15     27.02 o 
  -1   7  34        0.77        3.58     27.70 o 
   0   7  34        1.73      -31.82     26.31 o 
   1   7  34       94.77      106.55     56.55 o 
  -5   0  35       47.33      108.81     43.60 o 
  -3   0  35      229.59      252.77     32.00 o 
  -1   0  35      237.70      216.32     40.99 o 
   1   0  35       62.85       66.52     34.28 o 
   3   0  35       79.24       22.17     39.13 o 
  -6   1  35       86.47      117.68     36.34 o 
  -5   1  35       56.79       36.90     29.16 o 
  -4   1  35      142.22      173.94     22.04 o 
  -3   1  35       80.32      105.30     21.20 o 
  -2   1  35        5.92        5.33     40.62 o 
  -1   1  35       10.97       37.88     23.42 o 
   0   1  35      154.03      125.72     17.64 o 
   1   1  35       10.28       31.55     35.77 o 
   2   1  35      135.16      180.51     36.61 o 
   3   1  35        3.81       13.89     27.02 o 
   4   1  35       52.87       33.09     29.61 o 
  -5   2  35        5.75      -22.11     28.88 o 
  -4   2  35       10.78       -1.52     22.04 o 
  -3   2  35      358.26      374.33     27.44 o 
  -2   2  35       73.12       66.64     20.39 o 
  -1   2  35      141.22      122.19     20.57 o 
   0   2  35        3.22        7.07     22.78 o 
   1   2  35        0.48      -16.11     23.77 o 
   2   2  35       93.82      128.31     28.17 o 
   3   2  35       12.19       18.47     27.28 o 
   4   2  35       54.13       57.31     30.17 o 
  -5   3  35      354.89      337.00     30.20 o 
  -4   3  35        3.30      -26.85     21.87 o 
  -3   3  35        0.78       -3.88     18.32 o 
  -2   3  35       10.08       -4.18     17.84 o 
  -1   3  35      144.35      172.80     28.32 o 
   0   3  35       26.61        4.52     25.06 o 
   1   3  35      158.73      182.44     28.88 o 
   2   3  35        1.37        2.29     26.01 o 
   3   3  35       16.91       25.90     42.67 o 
   4   3  35        9.30       28.51     41.55 o 
  -5   4  35       11.70       25.88     24.88 o 
  -4   4  35        1.69       -3.05     22.01 o 
  -3   4  35       27.15        3.86     26.55 o 
  -2   4  35      560.76      619.01     49.88 o 
  -1   4  35        6.76       11.48     19.53 o 
   0   4  35        2.44        3.83     23.64 o 
   1   4  35       26.86       44.49     25.46 o 
   2   4  35        4.35       24.22     37.26 o 
   3   4  35        6.44       27.96     25.56 o 
  -4   5  35        0.30       10.42     22.96 o 
  -3   5  35       76.14       45.84     24.80 o 
  -2   5  35       17.42       -1.76     24.10 o 
  -1   5  35       88.89       88.40     21.39 o 
   0   5  35       98.54       92.79     42.85 o 
   1   5  35      110.09      122.64     26.17 o 
   2   5  35        0.04      -12.29     23.86 o 
   3   5  35       10.70       -0.72     26.87 o 
  -3   6  35       54.11       49.12     28.00 o 
  -2   6  35       17.48      -14.35     39.13 o 
  -1   6  35       28.46       55.34     38.38 o 
   0   6  35        0.24       10.62     36.33 o 
   1   6  35       23.24       16.21     43.04 o 
   2   6  35       68.86      122.65     28.94 o 
  -2   7  35       46.20       64.69     27.58 o 
  -1   7  35       48.34       19.08     53.01 o 
   0   7  35       80.58      104.07     30.52 o 
  -4   0  36      387.30      310.43     34.56 o 
  -2   0  36       17.12       30.18     32.42 o 
   0   0  36       39.01       41.55     34.10 o 
   2   0  36      564.03      604.62     56.46 o 
  -5   1  36        4.29       11.69     28.89 o 
  -4   1  36        0.00       12.84     18.77 o 
  -3   1  36       52.33       49.26     19.74 o 
  -2   1  36       52.35       77.21     26.12 o 
  -1   1  36      341.60      411.95     34.51 o 
   0   1  36        0.92        4.71     23.65 o 
   1   1  36        5.32       15.73     25.04 o 
   2   1  36        4.39       27.40     26.11 o 
   3   1  36       59.84       12.33     26.97 o 
  -5   2  36      148.71      155.15     34.09 o 
  -4   2  36      246.47      275.88     28.51 o 
  -3   2  36      190.42      227.53     26.14 o 
  -2   2  36       25.49       27.71     28.34 o 
  -1   2  36        8.82        7.56     26.27 o 
   0   2  36      114.14      126.32     27.27 o 
   1   2  36       94.34      118.13     27.86 o 
   2   2  36       94.29       60.23     31.40 o 
   3   2  36       19.65       10.48     28.41 o 
  -5   3  36        4.34       21.58     24.89 o 
  -4   3  36        0.10      -17.30     21.16 o 
  -3   3  36       19.59       -9.80     20.95 o 
  -2   3  36      319.19      358.41     26.71 o 
  -1   3  36       85.81       69.80     24.40 o 
   0   3  36       19.81        6.86     31.95 o 
   1   3  36       29.09       23.91     26.34 o 
   2   3  36       28.09       43.37     26.73 o 
   3   3  36        0.94       -4.47     39.13 o 
  -4   4  36       16.71       29.45     24.13 o 
  -3   4  36       98.86       97.72     29.44 o 
  -2   4  36       10.03      -19.20     20.40 o 
  -1   4  36       42.03       25.58     19.70 o 
   0   4  36       32.93       10.90     25.45 o 
   1   4  36      300.77      407.86     50.87 o 
   2   4  36        2.28      -23.29     35.40 o 
   3   4  36        5.18      -12.04     26.56 o 
  -4   5  36       72.65       49.64     22.58 o 
  -3   5  36        5.38        9.69     25.82 o 
  -2   5  36      213.44      215.32     31.52 o 
  -1   5  36       21.24      -10.43     36.52 o 
   0   5  36        3.71       15.65     41.55 o 
   1   5  36       31.61       36.37     24.13 o 
   2   5  36        4.25      -11.78     52.54 o 
  -3   6  36      108.79       53.85     43.41 o 
  -2   6  36        7.82      -10.81     39.50 o 
  -1   6  36        3.09       -7.64     40.99 o 
   0   6  36       33.39       78.07     41.36 o 
   1   6  36      166.43      137.13     49.00 o 
  -5   0  37      223.64      274.83     56.46 o 
  -3   0  37        0.46       12.72     25.36 o 
  -1   0  37       51.99       10.06     33.17 o 
   1   0  37       12.42       12.11     34.47 o 
   3   0  37       48.62       -4.29     41.55 o 
  -5   1  37       35.50       36.73     31.40 o 
  -4   1  37      158.63      172.90     32.98 o 
  -3   1  37        0.62      -13.08     18.04 o 
  -2   1  37        5.55       11.30     24.85 o 
  -1   1  37       37.38       42.28     25.53 o 
   0   1  37        8.47      -13.20     25.68 o 
   1   1  37        1.85        2.01     25.42 o 
   2   1  37       48.03       41.63     32.05 o 
   3   1  37        0.17       -9.50     28.40 o 
  -4   2  37        5.01       22.87     22.44 o 
  -3   2  37        9.81       26.33     22.82 o 
  -2   2  37       96.90      111.92     23.08 o 
  -1   2  37      261.67      314.34     31.05 o 
   0   2  37       45.90      108.34     33.44 o 
   1   2  37       74.97       63.09     26.01 o 
   2   2  37        4.73        7.27     27.62 o 
   3   2  37       86.55       80.49     29.71 o 
  -4   3  37       97.59      155.82     27.46 o 
  -3   3  37      226.15      268.01     26.13 o 
  -2   3  37        0.92       19.77     29.74 o 
  -1   3  37        6.40       57.55     33.17 o 
   0   3  37        3.71      -42.90     28.60 o 
   1   3  37      120.18      120.80     29.63 o 
   2   3  37       42.05       45.14     27.91 o 
  -4   4  37       12.73        6.25     23.25 o 
  -3   4  37        8.00      -20.81     68.01 o 
  -2   4  37        8.00       30.46     21.12 o 
  -1   4  37        0.69       14.50     19.61 o 
   0   4  37      412.74      479.85     36.95 o 
   1   4  37       19.79      -39.87     37.26 o 
   2   4  37       20.33      -32.05     43.04 o 
  -3   5  37      142.04      174.85     31.28 o 
  -2   5  37        0.35       13.62     28.41 o 
  -1   5  37        9.70        8.94     42.85 o 
   0   5  37       34.70       26.09     43.04 o 
   1   5  37       16.42       14.91     41.18 o 
  -4   0  38       19.56       32.43     29.06 o 
  -2   0  38      343.51      354.76     47.33 o 
   0   0  38        5.32        5.59     38.20 o 
   2   0  38      206.08      267.37     50.49 o 
  -4   1  38       18.94       44.81     27.38 o 
  -3   1  38        3.35        4.07     18.40 o 
  -2   1  38       51.97       79.56     27.49 o 
  -1   1  38        1.72      -38.41     25.60 o 
   0   1  38       69.77       50.63     28.36 o 
   1   1  38        8.79       50.69     28.00 o 
   2   1  38        2.79       13.69     29.01 o 
  -4   2  38        6.99        4.24     24.95 o 
  -3   2  38        2.54      -18.17     20.80 o 
  -2   2  38      101.91       86.52     23.04 o 
  -1   2  38       67.03      124.27     28.49 o 
   0   2  38        2.50      -29.24     26.46 o 
   1   2  38      159.98      167.42     73.97 o 
   2   2  38       18.15       11.52     28.88 o 
  -3   3  38        5.65       14.86     38.66 o 
  -2   3  38       11.79       43.66     21.73 o 
  -1   3  38       30.48        9.32     19.98 o 
   0   3  38       39.15       39.92     33.35 o 
   1   3  38       11.81       -1.02     27.64 o 
  -3   4  38       68.25       44.15     28.38 o 
  -2   4  38       12.09       21.28     21.44 o 
  -1   4  38       27.47       40.17     20.88 o 
   0   4  38        0.88       13.03     28.30 o 
   1   4  38        1.11       36.89     40.25 o 
  -1   5  38       12.48       15.46     39.50 o 
  -3   0  39      101.30       47.76     31.34 o 
  -1   0  39       28.68      -33.54     38.20 o 
   1   0  39       88.76      133.22     45.46 o 
  -3   1  39       13.54       26.20     19.75 o 
  -2   1  39      235.80      247.64     34.48 o 
  -1   1  39        2.54       30.62     28.23 o 
   0   1  39       41.55       61.47     28.50 o 
   1   1  39       16.31       47.16     28.94 o 
  -3   2  39        2.79       12.65     19.55 o 
  -2   2  39       17.57       32.39     23.21 o 
  -1   2  39        3.17        0.47     26.88 o 
   0   2  39       59.90       38.83     41.18 o 
   1   2  39      160.31      148.11     30.96 o 
  -2   3  39       88.04       81.92     22.29 o 
  -1   3  39       84.19       86.00     23.68 o 
   0   3  39       18.25       34.02     27.45 o 
  -2   0  40        1.06       12.48     37.64 o 
   0   0  40      154.90      101.17     44.72 o 
  -2   1  40       99.49       64.24     24.80 o 
  -1   1  40       16.81       51.19     30.41 o 
   0   1  40        0.58       49.39     48.07 o 
  -1   2  40       34.05       33.72     30.46 o 
                                                 
